# Supplementary material for: The striatum, the hippocampus, and short-term memory binding: Volumetric analysis of the subcortical grey matter's role in mild cognitive impairment
Source: Neuroimage Clin. 2019 Dec 29;25:102158. doi: 10.1016/j.nicl.2019.102158 (PMC7036699; doi:10.1016/j.nicl.2019.102158)
Supplement: Supplementary file 2 [file mmc2.xlsx]

## Sheet: Pearson r
	Sex	Age	Years_of_Education	Perceptual_binding_test	VSTM_Shape_3	VSTM_Binding_3	VSTM_Binding_2	ACE	TMT_BminusA	HVLT_Recognition	HVLT_Delayed_Recall	HVLT_Total_Recall	Tot_FAS	Animal_Fluency	Digit _Symbol	Rey_Figure_Copy	Rey_Figure_Immediate_Recall	Rey_Figure_Delayed_Recalled	Graded_Naming_Test	NAWMinICV	CSFinICV	LHippinICV	RHippinICV	THippinICV	LCaudinICV	RCaudinICV	LPutainICV	RPutainICV	LGPalinICV	RGPalinICV	LThalinICV	RThalinICV	PHGinICV
Sex	1	-0.0149886	0.228725	-0.00796162	0.103562	-0.116146	-0.0616636	-0.010061	0.0663931	-0.459261	-0.203441	-0.48453	-0.180718	-0.0361783	-0.101361	0.0440352	-0.0193622	0.0909236	0.193908	-0.390551	0.303966	-0.353544	-0.0955993	-0.256338	-0.435578	-0.307841	-0.285894	-0.101794	-0.294725	-0.304956	-0.404486	-0.442518	-0.0771966
Age	-0.0149886	1	-0.0703436	0.171466	-0.116735	-0.258772	-0.0445392	0.0717807	0.0364564	0.133763	-0.164129	0.0955699	-0.00984305	-0.412315	-0.241063	0.0488263	-0.280572	-0.2566	-0.330347	-0.215988	0.257169	-0.334802	-0.247446	-0.323225	-0.0145834	-0.15953	-0.122913	-0.11145	0.0852788	0.142921	-0.170645	-0.214014	0.181075
Years_of_Education	0.228725	-0.0703436	1	0.165106	0.604132	0.254585	0.223889	0.666301	-0.410962	0.0982097	0.212816	0.0838512	0.343098	0.381359	0.214902	0.344114	0.578792	0.616793	0.501219	-0.119144	-0.0328156	-0.261141	-0.0270641	-0.167006	0.0555753	-0.0557551	0.0313731	-0.146577	-0.474166	-0.466813	0.0640973	-0.200458	-0.177905
Perceptual_binding_test	-0.00796162	0.171466	0.165106	1	0.245855	0.415366	0.713519	-0.0640013	-0.47849	0.387054	0.12764	0.34239	-0.042104	0.0258187	0.0341575	0.281725	0.190477	0.387786	0.20996	0.108563	0.180246	-0.238261	-0.360606	-0.324651	-0.328168	-0.320688	-0.295973	-0.304642	-0.126207	-0.142471	-0.0460556	-0.162585	-0.173965
VSTM_Shape_3	0.103562	-0.116735	0.604132	0.245855	1	0.499421	0.388539	0.624611	-0.828113	0.213458	0.385845	0.287404	0.312749	0.413101	0.461887	0.140314	0.479388	0.464352	0.651074	0.109284	-0.132589	0.124597	0.250402	0.201482	0.101203	-0.161054	-0.0663951	-0.131814	-0.352556	-0.413289	0.259793	-0.0642258	-0.184349
VSTM_Binding_3	-0.116146	-0.258772	0.254585	0.415366	0.499421	1	0.571777	0.229577	-0.364716	0.292315	0.262101	0.247239	0.299869	0.315191	0.138818	0.0673369	0.273746	0.421035	0.321001	0.148074	-0.132346	0.0594246	-0.00775915	0.0308656	0.180336	0.0210823	0.131135	-0.0364039	-0.126831	-0.220573	0.268372	0.0824839	-0.146142
VSTM_Binding_2	-0.0616636	-0.0445392	0.223889	0.713519	0.388539	0.571777	1	0.0832106	-0.516117	0.18293	0.257493	0.168143	-0.0040093	0.155551	0.309782	0.163586	0.218911	0.390718	0.283859	0.327323	-0.136292	-0.0219415	-0.180812	-0.105581	-0.122092	-0.0310404	0.139084	0.129334	0.0447086	-0.0461525	0.290267	0.179332	-0.35368
ACE	-0.010061	0.0717807	0.666301	-0.0640013	0.624611	0.229577	0.0832106	1	-0.357486	0.243972	0.309668	0.300531	0.295481	0.489682	0.324551	0.436491	0.601524	0.40465	0.40167	-0.107698	-0.0441485	-0.118384	0.137385	0.00104202	0.254904	-0.0380828	0.155204	-0.00877873	-0.449037	-0.292369	0.252268	0.0252587	0.0270048
TMT_BminusA	0.0663931	0.0364564	-0.410962	-0.47849	-0.828113	-0.364716	-0.516117	-0.357486	1	-0.174783	-0.260196	-0.274335	-0.298985	-0.206577	-0.588757	-0.119564	-0.352997	-0.325686	-0.614688	-0.354635	0.223212	-0.0607907	-0.0959642	-0.0848624	0.00331699	0.100544	0.0684098	0.179194	0.0562166	0.376276	-0.310662	-0.038138	0.147855
HVLT_Recognition	-0.459261	0.133763	0.0982097	0.387054	0.213458	0.292315	0.18293	0.243972	-0.174783	1	0.58709	0.667534	0.0403472	0.265055	0.188101	0.0747368	0.164404	0.403326	0.141647	0.0766639	0.0976286	0.0712941	0.0285299	0.0562939	0.271135	-0.0661884	0.122142	0.0237551	-0.242607	0.239378	0.180687	0.0870535	-0.210085
HVLT_Delayed_Recall	-0.203441	-0.164129	0.212816	0.12764	0.385845	0.262101	0.257493	0.309668	-0.260196	0.58709	1	0.468908	0.237049	0.48699	0.298639	-0.0448117	0.21837	0.445282	0.314771	0.213223	-0.135099	0.25281	0.224536	0.263397	0.198177	0.180342	0.134423	-0.0497613	-0.138126	0.0523768	0.118313	0.0342287	-0.393045
HVLT_Total_Recall	-0.48453	0.0955699	0.0838512	0.34239	0.287404	0.247239	0.168143	0.300531	-0.274335	0.667534	0.468908	1	0.0852011	0.41266	0.215239	0.0523639	0.296821	0.384069	0.139064	0.112024	-0.137523	0.393869	0.287548	0.378427	0.176904	-0.0547402	0.0352845	0.0639203	-0.10845	0.0911444	0.321648	0.164295	0.0489229
Tot_FAS	-0.180718	-0.00984305	0.343098	-0.042104	0.312749	0.299869	-0.0040093	0.295481	-0.298985	0.0403472	0.237049	0.0852011	1	0.345172	0.277049	-0.167274	0.139096	0.10218	0.300834	0.109054	-0.00929082	0.00139285	-0.244256	-0.124453	0.354921	0.31936	0.202617	-0.000631089	-0.130281	-0.324055	0.280018	0.102315	-0.0398077
Animal_Fluency	-0.0361783	-0.412315	0.381359	0.0258187	0.413101	0.315191	0.155551	0.489682	-0.206577	0.265055	0.48699	0.41266	0.345172	1	0.320029	0.187463	0.4876	0.373064	0.274658	-0.0364781	0.121821	0.12323	0.0467388	0.0962295	0.0857196	-0.0251815	0.109965	0.190516	-0.490553	-0.281667	0.396815	0.142161	-0.234897
Digit _Symbol	-0.101361	-0.241063	0.214902	0.0341575	0.461887	0.138818	0.309782	0.324551	-0.588757	0.188101	0.298639	0.215239	0.277049	0.320029	1	-0.0956768	0.346199	0.39648	0.664472	0.42373	-0.450328	0.258479	0.236339	0.272774	0.353201	0.380456	0.466896	0.389935	0.144662	-0.113984	0.602233	0.546932	-0.0908114
Rey_Figure_Copy	0.0440352	0.0488263	0.344114	0.281725	0.140314	0.0673369	0.163586	0.436491	-0.119564	0.0747368	-0.0448117	0.0523639	-0.167274	0.187463	-0.0956768	1	0.58478	0.382364	-0.0298296	-0.0558638	0.156085	-0.377991	-0.164674	-0.306099	-0.290824	-0.287849	-0.219667	-0.299687	-0.484248	-0.327637	-0.0262229	-0.1438	0.104818
Rey_Figure_Immediate_Recall	-0.0193622	-0.280572	0.578792	0.190477	0.479388	0.273746	0.218911	0.601524	-0.352997	0.164404	0.21837	0.296821	0.139096	0.4876	0.346199	0.58478	1	0.784711	0.56239	-0.00562505	-0.0739727	0.032791	0.152535	0.0976719	0.116771	0.130018	0.0745393	-0.0665447	-0.348172	-0.345448	0.378451	0.268459	0.193469
Rey_Figure_Delayed_Recalled	0.0909236	-0.2566	0.616793	0.387786	0.464352	0.421035	0.390718	0.40465	-0.325686	0.403326	0.445282	0.384069	0.10218	0.373064	0.39648	0.382364	0.784711	1	0.706915	0.161606	-0.305043	0.1717	0.287582	0.250226	0.314487	0.32455	0.176341	-0.00192845	-0.165438	-0.235146	0.333575	0.226632	0.0379192
Graded_Naming_Test	0.193908	-0.330347	0.501219	0.20996	0.651074	0.321001	0.283859	0.40167	-0.614688	0.141647	0.314771	0.139064	0.300834	0.274658	0.664472	-0.0298296	0.56239	0.706915	1	0.162678	-0.29088	0.0765186	0.245435	0.170743	0.3442	0.276256	0.253864	0.0406056	-0.129092	-0.441526	0.359977	0.283245	-0.114909
NAWMinICV	-0.390551	-0.215988	-0.119144	0.108563	0.109284	0.148074	0.327323	-0.107698	-0.354635	0.0766639	0.213223	0.112024	0.109054	-0.0364781	0.42373	-0.0558638	-0.00562505	0.161606	0.162678	1	-0.745496	0.273434	0.37398	0.352135	0.293137	0.416522	0.337191	0.0992492	0.459858	-0.190127	0.494989	0.485847	0.130894
CSFinICV	0.303966	0.257169	-0.0328156	0.180246	-0.132589	-0.132346	-0.136292	-0.0441485	0.223212	0.0976286	-0.135099	-0.137523	-0.00929082	0.121821	-0.450328	0.156085	-0.0739727	-0.305043	-0.29088	-0.745496	1	-0.430194	-0.67711	-0.599519	-0.485888	-0.633591	-0.471064	-0.156265	-0.569094	0.0910518	-0.499786	-0.510346	-0.294878
LHippinICV	-0.353544	-0.334802	-0.261141	-0.238261	0.124597	0.0594246	-0.0219415	-0.118384	-0.0607907	0.0712941	0.25281	0.393869	0.00139285	0.12323	0.258479	-0.377991	0.032791	0.1717	0.0765186	0.273434	-0.430194	1	0.653644	0.921602	0.395524	0.388933	0.179696	0.319639	0.330893	0.303268	0.398219	0.449454	0.226547
RHippinICV	-0.0955993	-0.247446	-0.0270641	-0.360606	0.250402	-0.00775915	-0.180812	0.137385	-0.0959642	0.0285299	0.224536	0.287548	-0.244256	0.0467388	0.236339	-0.164674	0.152535	0.287582	0.245435	0.37398	-0.67711	0.653644	1	0.896142	0.456631	0.353605	0.220614	0.129972	0.283881	0.01204	0.400405	0.393345	0.42246
THippinICV	-0.256338	-0.323225	-0.167006	-0.324651	0.201482	0.0308656	-0.105581	0.00104202	-0.0848624	0.0562939	0.263397	0.378427	-0.124453	0.0962295	0.272774	-0.306099	0.0976719	0.250226	0.170743	0.352135	-0.599519	0.921602	0.896142	1	0.465952	0.40941	0.218513	0.254085	0.339619	0.184003	0.438858	0.465279	0.349499
LCaudinICV	-0.435578	-0.0145834	0.0555753	-0.328168	0.101203	0.180336	-0.122092	0.254904	0.00331699	0.271135	0.198177	0.176904	0.354921	0.0857196	0.353201	-0.290824	0.116771	0.314487	0.3442	0.293137	-0.485888	0.395524	0.456631	0.465952	1	0.764351	0.697529	0.342463	0.281047	-0.00026156	0.685303	0.67343	0.335542
RCaudinICV	-0.307841	-0.15953	-0.0557551	-0.320688	-0.161054	0.0210823	-0.0310404	-0.0380828	0.100544	-0.0661884	0.180342	-0.0547402	0.31936	-0.0251815	0.380456	-0.287849	0.130018	0.32455	0.276256	0.416522	-0.633591	0.388933	0.353605	0.40941	0.764351	1	0.696517	0.3492	0.532693	0.0322345	0.553521	0.670588	0.312855
LPutainICV	-0.285894	-0.122913	0.0313731	-0.295973	-0.0663951	0.131135	0.139084	0.155204	0.0684098	0.122142	0.134423	0.0352845	0.202617	0.109965	0.466896	-0.219667	0.0745393	0.176341	0.253864	0.337191	-0.471064	0.179696	0.220614	0.218513	0.697529	0.696517	1	0.739752	0.208119	-0.0103907	0.655446	0.666783	-0.0224003
RPutainICV	-0.101794	-0.11145	-0.146577	-0.304642	-0.131814	-0.0364039	0.129334	-0.00877873	0.179194	0.0237551	-0.0497613	0.0639203	-0.000631089	0.190516	0.389935	-0.299687	-0.0665447	-0.00192845	0.0406056	0.0992492	-0.156265	0.319639	0.129972	0.254085	0.342463	0.3492	0.739752	1	0.0825486	0.253811	0.546547	0.604573	-0.175416
LGPalinICV	-0.294725	0.0852788	-0.474166	-0.126207	-0.352556	-0.126831	0.0447086	-0.449037	0.0562166	-0.242607	-0.138126	-0.10845	-0.130281	-0.490553	0.144662	-0.484248	-0.348172	-0.165438	-0.129092	0.459858	-0.569094	0.330893	0.283881	0.339619	0.281047	0.532693	0.208119	0.0825486	1	0.401466	0.22452	0.43494	0.381914
RGPalinICV	-0.304956	0.142921	-0.466813	-0.142471	-0.413289	-0.220573	-0.0461525	-0.292369	0.376276	0.239378	0.0523768	0.0911444	-0.324055	-0.281667	-0.113984	-0.327637	-0.345448	-0.235146	-0.441526	-0.190127	0.0910518	0.303268	0.01204	0.184003	-0.00026156	0.0322345	-0.0103907	0.253811	0.401466	1	-0.0864344	0.163723	-0.00559708
LThalinICV	-0.404486	-0.170645	0.0640973	-0.0460556	0.259793	0.268372	0.290267	0.252268	-0.310662	0.180687	0.118313	0.321648	0.280018	0.396815	0.602233	-0.0262229	0.378451	0.333575	0.359977	0.494989	-0.499786	0.398219	0.400405	0.438858	0.685303	0.553521	0.655446	0.546547	0.22452	-0.0864344	1	0.858163	0.285224
RThalinICV	-0.442518	-0.214014	-0.200458	-0.162585	-0.0642258	0.0824839	0.179332	0.0252587	-0.038138	0.0870535	0.0342287	0.164295	0.102315	0.142161	0.546932	-0.1438	0.268459	0.226632	0.283245	0.485847	-0.510346	0.449454	0.393345	0.465279	0.67343	0.670588	0.666783	0.604573	0.43494	0.163723	0.858163	1	0.313149
PHGinICV	-0.0771966	0.181075	-0.177905	-0.173965	-0.184349	-0.146142	-0.35368	0.0270048	0.147855	-0.210085	-0.393045	0.0489229	-0.0398077	-0.234897	-0.0908114	0.104818	0.193469	0.0379192	-0.114909	0.130894	-0.294878	0.226547	0.42246	0.349499	0.335542	0.312855	-0.0224003	-0.175416	0.381914	-0.00559708	0.285224	0.313149	1

## Sheet: Pearson p
	Sex	Age	Years_of_Education	Perceptual_binding_test	VSTM_Shape_3	VSTM_Binding_3	VSTM_Binding_2	ACE	TMT_BminusA	HVLT_Recognition	HVLT_Delayed_Recall	HVLT_Total_Recall	Tot_FAS	Animal_Fluency	Digit _Symbol	Rey_Figure_Copy	Rey_Figure_Immediate_Recall	Rey_Figure_Delayed_Recalled	Graded_Naming_Test	NAWMinICV	CSFinICV	LHippinICV	RHippinICV	THippinICV	LCaudinICV	RCaudinICV	LPutainICV	RPutainICV	LGPalinICV	RGPalinICV	LThalinICV	RThalinICV	PHGinICV
Sex	0	0.94331	0.271447	0.969871	0.622274	0.58035	0.774698	0.961931	0.75252	0.0239699	0.329372	0.014105	0.387325	0.863684	0.629732	0.834445	0.930125	0.679904	0.353013	0.0535776	0.139613	0.0829683	0.64942	0.216136	0.0333768	0.134385	0.165929	0.628261	0.152666	0.138264	0.0449065	0.0267526	0.719946
Age	0.94331	0	0.738285	0.412481	0.578416	0.211655	0.836283	0.733127	0.862646	0.5332	0.433058	0.649521	0.962755	0.0405433	0.245713	0.816716	0.194709	0.237245	0.106783	0.299756	0.2146	0.101857	0.233048	0.11502	0.946077	0.446233	0.558327	0.595849	0.685254	0.495536	0.414756	0.304303	0.39713
Years_of_Education	0.271447	0.738285	0	0.430286	0.00138315	0.219404	0.292937	0.000276534	0.0412723	0.647995	0.307082	0.690266	0.0931376	0.0599759	0.302251	0.0921095	0.00380888	0.00172014	0.0106993	0.570546	0.876254	0.207353	0.89782	0.424923	0.796463	0.791234	0.881655	0.484457	0.0166363	0.0186486	0.760829	0.336664	0.405584
Perceptual_binding_test	0.969871	0.412481	0.430286	0	0.236163	0.0389372	9.06033e-05	0.761177	0.0155383	0.0616884	0.543173	0.0938596	0.841613	0.9025	0.871235	0.172463	0.383993	0.0674974	0.313772	0.605466	0.388587	0.251412	0.0765848	0.113334	0.117446	0.118062	0.150855	0.13869	0.547745	0.496909	0.826958	0.437457	0.416229
VSTM_Shape_3	0.622274	0.578416	0.00138315	0.236163	0	0.0110298	0.060611	0.000844996	3.22815e-07	0.316583	0.0567831	0.163606	0.127967	0.0401245	0.0201045	0.503512	0.0206343	0.0256025	0.00042391	0.60306	0.527514	0.552907	0.227332	0.334151	0.637973	0.441844	0.752513	0.529952	0.0838924	0.0400248	0.209795	0.760364	0.388502
VSTM_Binding_3	0.58035	0.211655	0.219404	0.0389372	0.0110298	0	0.00351122	0.269616	0.0730458	0.165718	0.205629	0.233452	0.145298	0.124859	0.508119	0.749112	0.206253	0.0454223	0.117684	0.479955	0.52828	0.77782	0.970637	0.883557	0.399091	0.920324	0.532094	0.862842	0.545754	0.289362	0.194592	0.695077	0.495619
VSTM_Binding_2	0.774698	0.836283	0.292937	9.06033e-05	0.060611	0.00351122	0	0.699084	0.00982904	0.403458	0.224472	0.432236	0.985166	0.467964	0.140719	0.444994	0.315594	0.0721922	0.178874	0.11845	0.525415	0.918944	0.397828	0.623424	0.578919	0.885514	0.516884	0.546962	0.835668	0.830435	0.168841	0.401765	0.0978005
ACE	0.961931	0.733127	0.000276534	0.761177	0.000844996	0.269616	0.699084	0	0.0793576	0.250607	0.13197	0.144368	0.151567	0.0129698	0.113452	0.0291485	0.00239553	0.055461	0.0465633	0.60836	0.834024	0.573022	0.51255	0.996056	0.229329	0.856579	0.458815	0.96678	0.0243419	0.156129	0.223771	0.904605	0.900321
TMT_BminusA	0.75252	0.862646	0.0412723	0.0155383	3.22815e-07	0.0730458	0.00982904	0.0793576	0	0.414007	0.209063	0.184483	0.146545	0.32181	0.00196034	0.569179	0.0984955	0.129386	0.00107741	0.0819568	0.283483	0.772842	0.648166	0.686714	0.987727	0.632511	0.745243	0.391406	0.789543	0.063759	0.130669	0.856373	0.490524
HVLT_Recognition	0.0239699	0.5332	0.647995	0.0616884	0.316583	0.165718	0.403458	0.250607	0.414007	0	0.00256128	0.00036564	0.851516	0.210674	0.378749	0.728535	0.453491	0.0563411	0.509112	0.721803	0.649948	0.740611	0.894721	0.793886	0.200003	0.758628	0.569652	0.912268	0.253352	0.25992	0.398159	0.685863	0.335979
HVLT_Delayed_Recall	0.329372	0.433058	0.307082	0.543173	0.0567831	0.205629	0.224472	0.13197	0.209063	0.00256128	0	0.018056	0.253903	0.0135531	0.147036	0.831565	0.316821	0.033234	0.125389	0.306136	0.519658	0.222745	0.280564	0.203314	0.353256	0.38833	0.521766	0.813266	0.510256	0.803634	0.573255	0.870968	0.057432
HVLT_Total_Recall	0.014105	0.649521	0.690266	0.0938596	0.163606	0.233452	0.432236	0.144368	0.184483	0.00036564	0.018056	0	0.685527	0.0403594	0.301476	0.803681	0.169023	0.0703998	0.507358	0.593944	0.512123	0.0514034	0.163386	0.0621365	0.408274	0.794954	0.867022	0.761471	0.605844	0.664801	0.116904	0.432588	0.820413
Tot_FAS	0.387325	0.962755	0.0931376	0.841613	0.127967	0.145298	0.985166	0.151567	0.146545	0.851516	0.253903	0.685527	0	0.0910478	0.180003	0.42417	0.526754	0.642699	0.143944	0.603826	0.964843	0.994728	0.239323	0.55337	0.0887841	0.119679	0.331378	0.997611	0.534791	0.114036	0.17519	0.626497	0.853481
Animal_Fluency	0.863684	0.0405433	0.0599759	0.9025	0.0401245	0.124859	0.467964	0.0129698	0.32181	0.210674	0.0135531	0.0403594	0.0910478	0	0.118863	0.369547	0.018269	0.0795487	0.183945	0.862565	0.561855	0.557304	0.82443	0.647255	0.690442	0.904895	0.60079	0.36166	0.0127857	0.172555	0.0495317	0.497853	0.269214
Digit _Symbol	0.629732	0.245713	0.302251	0.871235	0.0201045	0.508119	0.140719	0.113452	0.00196034	0.378749	0.147036	0.301476	0.180003	0.118863	0	0.649153	0.105615	0.061066	0.000291456	0.0347901	0.0238862	0.212192	0.25537	0.187092	0.0904513	0.0606347	0.0186247	0.0539891	0.490242	0.587464	0.0014454	0.00466584	0.673019
Rey_Figure_Copy	0.834445	0.816716	0.0921095	0.172463	0.503512	0.749112	0.444994	0.0291485	0.569179	0.728535	0.831565	0.803681	0.42417	0.369547	0.649153	0	0.00338184	0.0717619	0.887441	0.790836	0.456238	0.0624622	0.431511	0.136717	0.167988	0.162925	0.291399	0.145554	0.0141693	0.109864	0.90098	0.492859	0.625951
Rey_Figure_Immediate_Recall	0.930125	0.194709	0.00380888	0.383993	0.0206343	0.206253	0.315594	0.00239553	0.0984955	0.453491	0.316821	0.169023	0.526754	0.018269	0.105615	0.00338184	0	1.53311e-05	0.00521705	0.979678	0.737296	0.881925	0.487168	0.657506	0.595694	0.554327	0.735353	0.7629	0.103511	0.106425	0.0749643	0.215502	0.388316
Rey_Figure_Delayed_Recalled	0.679904	0.237245	0.00172014	0.0674974	0.0256025	0.0454223	0.0721922	0.055461	0.129386	0.0563411	0.033234	0.0703998	0.642699	0.0795487	0.061066	0.0717619	1.53311e-05	0	0.000162421	0.461319	0.156966	0.433412	0.183323	0.249503	0.143878	0.130806	0.420891	0.993032	0.450617	0.280113	0.119828	0.298392	0.86695
Graded_Naming_Test	0.353013	0.106783	0.0106993	0.313772	0.00042391	0.117684	0.178874	0.0465633	0.00107741	0.509112	0.125389	0.507358	0.143944	0.183945	0.000291456	0.887441	0.00521705	0.000162421	0	0.43719	0.158346	0.716202	0.236991	0.414486	0.0995612	0.181304	0.220757	0.847184	0.538557	0.0271355	0.0771375	0.17006	0.592885
NAWMinICV	0.0535776	0.299756	0.570546	0.605466	0.60306	0.479955	0.11845	0.60836	0.0819568	0.721803	0.306136	0.593944	0.603826	0.862565	0.0347901	0.790836	0.979678	0.461319	0.43719	0	1.89881e-05	0.185986	0.0655269	0.0842894	0.164477	0.0383416	0.0992864	0.636921	0.0207306	0.362661	0.0118806	0.0138073	0.542095
CSFinICV	0.139613	0.2146	0.876254	0.388587	0.527514	0.52828	0.525415	0.834024	0.283483	0.649948	0.519658	0.512123	0.964843	0.561855	0.0238862	0.456238	0.737296	0.156966	0.158346	1.89881e-05	0	0.0318327	0.000201197	0.00153855	0.0160757	0.000673374	0.0174624	0.455714	0.0029888	0.665122	0.010962	0.00914603	0.161869
LHippinICV	0.0829683	0.101857	0.207353	0.251412	0.552907	0.77782	0.918944	0.573022	0.772842	0.740611	0.222745	0.0514034	0.994728	0.557304	0.212192	0.0624622	0.881925	0.433412	0.716202	0.185986	0.0318327	0	0.00039507	6.24305e-11	0.0557391	0.0546639	0.39006	0.119339	0.10617	0.14057	0.048658	0.024194	0.287093
RHippinICV	0.64942	0.233048	0.89782	0.0765848	0.227332	0.970637	0.397828	0.51255	0.648166	0.894721	0.280564	0.163386	0.239323	0.82443	0.25537	0.431511	0.487168	0.183323	0.236991	0.0655269	0.000201197	0.00039507	0	1.39447e-09	0.0248945	0.0829117	0.289271	0.535768	0.169062	0.95445	0.0473225	0.0517425	0.0397285
THippinICV	0.216136	0.11502	0.424923	0.113334	0.334151	0.883557	0.623424	0.996056	0.686714	0.793886	0.203314	0.0621365	0.55337	0.647255	0.187092	0.136717	0.657506	0.249503	0.414486	0.0842894	0.00153855	6.24305e-11	1.39447e-09	0	0.0217415	0.0421213	0.294003	0.220341	0.0967241	0.378608	0.0281877	0.0190923	0.09412
LCaudinICV	0.0333768	0.946077	0.796463	0.117446	0.637973	0.399091	0.578919	0.229329	0.987727	0.200003	0.353256	0.408274	0.0887841	0.690442	0.0904513	0.167988	0.595694	0.143878	0.0995612	0.164477	0.0160757	0.0557391	0.0248945	0.0217415	0	1.3733e-05	0.000151452	0.101396	0.183406	0.999032	0.000219582	0.000309885	0.117526
RCaudinICV	0.134385	0.446233	0.791234	0.118062	0.441844	0.920324	0.885514	0.856579	0.632511	0.758628	0.38833	0.794954	0.119679	0.904895	0.0606347	0.162925	0.554327	0.130806	0.181304	0.0383416	0.000673374	0.0546639	0.0829117	0.0421213	1.3733e-05	0	0.000109896	0.0870901	0.00611634	0.878429	0.00410008	0.000244134	0.136616
LPutainICV	0.165929	0.558327	0.881655	0.150855	0.752513	0.532094	0.516884	0.458815	0.745243	0.569652	0.521766	0.867022	0.331378	0.60079	0.0186247	0.291399	0.735353	0.420891	0.220757	0.0992864	0.0174624	0.39006	0.289271	0.294003	0.000151452	0.000109896	0	2.37911e-05	0.31813	0.960684	0.000375877	0.000272713	0.917254
RPutainICV	0.628261	0.595849	0.484457	0.13869	0.529952	0.862842	0.546962	0.96678	0.391406	0.912268	0.813266	0.761471	0.997611	0.36166	0.0539891	0.145554	0.7629	0.993032	0.847184	0.636921	0.455714	0.119339	0.535768	0.220341	0.101396	0.0870901	2.37911e-05	0	0.694849	0.220856	0.00470084	0.00136903	0.41229
LGPalinICV	0.152666	0.685254	0.0166363	0.547745	0.0838924	0.545754	0.835668	0.0243419	0.789543	0.253352	0.510256	0.605844	0.534791	0.0127857	0.490242	0.0141693	0.103511	0.450617	0.538557	0.0207306	0.0029888	0.10617	0.169062	0.0967241	0.183406	0.00611634	0.31813	0.694849	0	0.0466849	0.280597	0.0297921	0.0655293
RGPalinICV	0.138264	0.495536	0.0186486	0.496909	0.0400248	0.289362	0.830435	0.156129	0.063759	0.25992	0.803634	0.664801	0.114036	0.172555	0.587464	0.109864	0.106425	0.280113	0.0271355	0.362661	0.665122	0.14057	0.95445	0.378608	0.999032	0.878429	0.960684	0.220856	0.0466849	0	0.681207	0.434212	0.979292
LThalinICV	0.0449065	0.414756	0.760829	0.826958	0.209795	0.194592	0.168841	0.223771	0.130669	0.398159	0.573255	0.116904	0.17519	0.0495317	0.0014454	0.90098	0.0749643	0.119828	0.0771375	0.0118806	0.010962	0.048658	0.0473225	0.0281877	0.000219582	0.00410008	0.000375877	0.00470084	0.280597	0.681207	0	4.13814e-08	0.176704
RThalinICV	0.0267526	0.304303	0.336664	0.437457	0.760364	0.695077	0.401765	0.904605	0.856373	0.685863	0.870968	0.432588	0.626497	0.497853	0.00466584	0.492859	0.215502	0.298392	0.17006	0.0138073	0.00914603	0.024194	0.0517425	0.0190923	0.000309885	0.000244134	0.000272713	0.00136903	0.0297921	0.434212	4.13814e-08	0	0.136228
PHGinICV	0.719946	0.39713	0.405584	0.416229	0.388502	0.495619	0.0978005	0.900321	0.490524	0.335979	0.057432	0.820413	0.853481	0.269214	0.673019	0.625951	0.388316	0.86695	0.592885	0.542095	0.161869	0.287093	0.0397285	0.09412	0.117526	0.136616	0.917254	0.41229	0.0655293	0.979292	0.176704	0.136228	0

## Sheet: Bended Pearson r
	Sex	Age	Years_of_Education	Perceptual_binding_test	VSTM_Shape_3	VSTM_Binding_3	VSTM_Binding_2	ACE	TMT_BminusA	HVLT_Recognition	HVLT_Delayed_Recall	HVLT_Total_Recall	Tot_FAS	Animal_Fluency	Digit _Symbol	Rey_Figure_Copy	Rey_Figure_Immediate_Recall	Rey_Figure_Delayed_Recalled	Graded_Naming_Test	NAWMinICV	CSFinICV	LHippinICV	RHippinICV	THippinICV	LCaudinICV	RCaudinICV	LPutainICV	RPutainICV	LGPalinICV	RGPalinICV	LThalinICV	RThalinICV	PHGinICV
Sex	1	-0.0810255	0.228235	-0.0617395	0.0525762	-0.224343	-0.083744	0.0019154	0.276866	-0.464513	-0.198749	-0.491428	-0.223891	-0.0230411	-0.102337	-0.337355	-0.0137618	0.147871	0.182381	-0.372057	0.413651	-0.345413	-0.134445	-0.298519	-0.335002	-0.302015	-0.249651	-0.131887	-0.306795	-0.302165	-0.392833	-0.426461	-0.253889
Age	-0.0810255	1	0.000370621	0.0860195	-0.0995285	-0.251777	-0.188096	0.0756057	0.059447	0.063018	-0.18396	0.156249	-0.000813462	-0.310194	-0.281759	-0.197616	-0.308433	-0.236372	-0.396538	-0.167006	0.305393	-0.296297	-0.274765	-0.298684	-0.177684	-0.197409	-0.153598	-0.0577761	0.0618453	0.147997	-0.230122	-0.274903	0.144126
Years_of_Education	0.228235	0.000370621	1	0.104078	0.611536	0.270783	0.228271	0.67826	-0.371346	0.0762639	0.324637	0.0874143	0.309637	0.398758	0.196186	0.14857	0.571248	0.628615	0.438783	-0.134827	0.0319538	-0.191728	-0.0539658	-0.137477	0.074363	-0.0174431	0.0767112	-0.24737	-0.479106	-0.460597	0.0463675	-0.181975	-0.196452
Perceptual_binding_test	-0.0617395	0.0860195	0.104078	1	0.074669	0.248022	0.237121	-0.0661182	-0.157749	0.250723	0.0892231	0.203018	-0.0613741	-0.00971215	0.0227966	0.163663	0.166746	0.235914	0.154067	0.062549	0.0370936	0.00213767	-0.107203	-0.0184075	-0.0731007	-0.0468472	-0.0309207	-0.0193813	-0.0204427	-0.0574842	0.0222672	0.00163397	-0.068606
VSTM_Shape_3	0.0525762	-0.0995285	0.611536	0.074669	1	0.4564	0.474906	0.647783	-0.719028	0.257719	0.417056	0.199018	0.204952	0.458336	0.358127	0.179179	0.507049	0.401364	0.443073	-0.0774402	0.119883	0.102881	0.0508904	0.106222	-0.0231826	-0.208924	0.0232471	-0.154545	-0.40868	-0.22211	0.176479	-0.103441	-0.206568
VSTM_Binding_3	-0.224343	-0.251777	0.270783	0.248022	0.4564	1	0.622422	0.245231	-0.318391	0.307884	0.331903	0.28117	0.378317	0.400172	0.153615	0.332235	0.265372	0.379338	0.242048	0.157862	-0.191676	0.182142	-0.0219144	0.138382	0.429677	0.223622	0.207966	0.0672729	-0.136561	-0.1971	0.363132	0.174016	-0.0410979
VSTM_Binding_2	-0.083744	-0.188096	0.228271	0.237121	0.474906	0.622422	1	0.257042	-0.527136	0.0887472	0.300947	0.0203488	0.0606526	0.264761	0.313535	0.342468	0.222566	0.249911	0.177603	0.397399	-0.366202	0.127955	-0.00978372	0.102881	0.106644	0.139345	0.294716	0.173191	0.141808	-0.0986611	0.305844	0.148891	-0.207927
ACE	0.0019154	0.0756057	0.67826	-0.0661182	0.647783	0.245231	0.257042	1	-0.349572	0.224487	0.419856	0.319636	0.2604	0.579791	0.296922	0.322693	0.555678	0.435944	0.312457	-0.148053	0.00596236	-0.0488045	0.0583004	-0.00537926	0.186618	-0.00280196	0.207647	-0.0348502	-0.405519	-0.229126	0.257812	0.0441134	0.0125581
TMT_BminusA	0.276866	0.059447	-0.371346	-0.157749	-0.719028	-0.318391	-0.527136	-0.349572	1	-0.207287	-0.317182	-0.228988	-0.316422	-0.164706	-0.636176	-0.203634	-0.406178	-0.238648	-0.466423	-0.351495	0.2549	-0.175959	-0.0485367	-0.132165	-0.0630171	-0.0471412	-0.19314	0.00616804	-0.0464014	0.186858	-0.348757	-0.168462	0.0907903
HVLT_Recognition	-0.464513	0.063018	0.0762639	0.250723	0.257719	0.307884	0.0887472	0.224487	-0.207287	1	0.584123	0.683803	-0.0182374	0.343119	0.203876	0.27728	0.195217	0.372167	0.117271	0.16181	-0.000403692	0.149435	0.109137	0.188103	0.0584984	-0.00268976	0.209079	0.171475	-0.225891	0.35007	0.168986	0.113677	-0.019008
HVLT_Delayed_Recall	-0.198749	-0.18396	0.324637	0.0892231	0.417056	0.331903	0.300947	0.419856	-0.317182	0.584123	1	0.577427	0.329191	0.561953	0.349288	0.209188	0.37054	0.571583	0.411235	0.263903	-0.182217	0.313266	0.245945	0.308412	0.26585	0.305275	0.221575	0.0064099	-0.21745	0.0250162	0.288766	0.105363	-0.320327
HVLT_Total_Recall	-0.491428	0.156249	0.0874143	0.203018	0.199018	0.28117	0.0203488	0.319636	-0.228988	0.683803	0.577427	1	0.167262	0.489334	0.187016	0.372239	0.275407	0.328577	0.0471289	0.240014	-0.131024	0.432352	0.298244	0.425126	0.186444	0.00325822	0.0932353	0.108547	-0.185499	0.0805717	0.327243	0.177618	0.060908
Tot_FAS	-0.223891	-0.000813462	0.309637	-0.0613741	0.204952	0.378317	0.0606526	0.2604	-0.316422	-0.0182374	0.329191	0.167262	1	0.193954	0.302505	-0.0887584	-0.0440553	0.104729	0.218364	0.244004	-0.18627	0.12043	-0.167212	-0.0225148	0.491805	0.39747	0.196604	0.0227222	-0.107423	-0.294346	0.294058	0.0867376	-0.109071
Animal_Fluency	-0.0230411	-0.310194	0.398758	-0.00971215	0.458336	0.400172	0.264761	0.579791	-0.164706	0.343119	0.561953	0.489334	0.193954	1	0.289434	0.48212	0.469171	0.406383	0.162173	0.0355831	0.0483985	0.182575	0.100283	0.147414	0.193023	0.00520943	0.178876	0.152762	-0.516836	-0.232636	0.411132	0.148658	-0.185621
Digit _Symbol	-0.102337	-0.281759	0.196186	0.0227966	0.358127	0.153615	0.313535	0.296922	-0.636176	0.203876	0.349288	0.187016	0.302505	0.289434	1	0.0922982	0.38649	0.392153	0.615453	0.378292	-0.424725	0.247085	0.156155	0.195708	0.398872	0.390734	0.586471	0.447831	0.0845456	-0.0431895	0.63148	0.577289	0.00642457
Rey_Figure_Copy	-0.337355	-0.197616	0.14857	0.163663	0.179179	0.332235	0.342468	0.322693	-0.203634	0.27728	0.209188	0.372239	-0.0887584	0.48212	0.0922982	1	0.584439	0.345769	0.00862969	0.368379	-0.256222	0.285381	0.258107	0.334293	0.16077	0.0952274	-0.0437318	-0.0381831	-0.0201618	-0.138301	0.43564	0.382035	0.276317
Rey_Figure_Immediate_Recall	-0.0137618	-0.308433	0.571248	0.166746	0.507049	0.265372	0.222566	0.555678	-0.406178	0.195217	0.37054	0.275407	-0.0440553	0.469171	0.38649	0.584439	1	0.820262	0.62654	-0.0317914	-0.194976	0.195656	0.276484	0.265017	0.218368	0.243225	0.192333	-0.0830946	-0.194048	-0.275874	0.505497	0.38352	0.259298
Rey_Figure_Delayed_Recalled	0.147871	-0.236372	0.628615	0.235914	0.401364	0.379338	0.249911	0.435944	-0.238648	0.372167	0.571583	0.328577	0.104729	0.406383	0.392153	0.345769	0.820262	1	0.752694	0.105878	-0.229347	0.218746	0.296899	0.323612	0.448039	0.416057	0.27299	0.0102243	-0.229186	-0.181733	0.394642	0.246085	0.0194635
Graded_Naming_Test	0.182381	-0.396538	0.438783	0.154067	0.443073	0.242048	0.177603	0.312457	-0.466423	0.117271	0.411235	0.0471289	0.218364	0.162173	0.615453	0.00862969	0.62654	0.752694	1	0.0407949	-0.164314	-0.000418713	0.115332	0.0613569	0.362109	0.324707	0.329448	-0.0365341	-0.157746	-0.346476	0.334323	0.279995	-0.0776331
NAWMinICV	-0.372057	-0.167006	-0.134827	0.062549	-0.0774402	0.157862	0.397399	-0.148053	-0.351495	0.16181	0.263903	0.240014	0.244004	0.0355831	0.378292	0.368379	-0.0317914	0.105878	0.0407949	1	-0.747886	0.3096	0.446664	0.424057	0.337373	0.393091	0.294294	0.168096	0.442963	-0.0819529	0.436275	0.439044	0.228376
CSFinICV	0.413651	0.305393	0.0319538	0.0370936	0.119883	-0.191676	-0.366202	0.00596236	0.2549	-0.000403692	-0.182217	-0.131024	-0.18627	0.0483985	-0.424725	-0.256222	-0.194976	-0.229347	-0.164314	-0.747886	1	-0.426831	-0.589798	-0.558109	-0.605363	-0.680559	-0.497826	-0.198192	-0.620143	-0.0346344	-0.56036	-0.593292	-0.441083
LHippinICV	-0.345413	-0.296297	-0.191728	0.00213767	0.102881	0.182142	0.127955	-0.0488045	-0.175959	0.149435	0.313266	0.432352	0.12043	0.182575	0.247085	0.285381	0.195656	0.218746	-0.000418713	0.3096	-0.426831	1	0.612831	0.910206	0.354432	0.341584	0.0765134	0.298731	0.262247	0.304153	0.468684	0.406603	0.146558
RHippinICV	-0.134445	-0.274765	-0.0539658	-0.107203	0.0508904	-0.0219144	-0.00978372	0.0583004	-0.0485367	0.109137	0.245945	0.298244	-0.167212	0.100283	0.156155	0.258107	0.276484	0.296899	0.115332	0.446664	-0.589798	0.612831	1	0.865671	0.385638	0.32027	0.193084	0.0661193	0.303607	0.132899	0.414548	0.425413	0.521507
THippinICV	-0.298519	-0.298684	-0.137477	-0.0184075	0.106222	0.138382	0.102881	-0.00537926	-0.132165	0.188103	0.308412	0.425126	-0.0225148	0.147414	0.195708	0.334293	0.265017	0.323612	0.0613569	0.424057	-0.558109	0.910206	0.865671	1	0.406162	0.355874	0.110054	0.173268	0.321951	0.267511	0.474927	0.438839	0.368207
LCaudinICV	-0.335002	-0.177684	0.074363	-0.0731007	-0.0231826	0.429677	0.106644	0.186618	-0.0630171	0.0584984	0.26585	0.186444	0.491805	0.193023	0.398872	0.16077	0.218368	0.448039	0.362109	0.337373	-0.605363	0.354432	0.385638	0.406162	1	0.855188	0.68185	0.37611	0.299267	-0.0229908	0.769848	0.690727	0.434742
RCaudinICV	-0.302015	-0.197409	-0.0174431	-0.0468472	-0.208924	0.223622	0.139345	-0.00280196	-0.0471412	-0.00268976	0.305275	0.00325822	0.39747	0.00520943	0.390734	0.0952274	0.243225	0.416057	0.324707	0.393091	-0.680559	0.341584	0.32027	0.355874	0.855188	1	0.591739	0.350551	0.491178	0.062604	0.638027	0.642136	0.358995
LPutainICV	-0.249651	-0.153598	0.0767112	-0.0309207	0.0232471	0.207966	0.294716	0.207647	-0.19314	0.209079	0.221575	0.0932353	0.196604	0.178876	0.586471	-0.0437318	0.192333	0.27299	0.329448	0.294294	-0.497826	0.0765134	0.193084	0.110054	0.68185	0.591739	1	0.715931	0.144503	0.0198689	0.667688	0.6495	0.169627
RPutainICV	-0.131887	-0.0577761	-0.24737	-0.0193813	-0.154545	0.0672729	0.173191	-0.0348502	0.00616804	0.171475	0.0064099	0.108547	0.0227222	0.152762	0.447831	-0.0381831	-0.0830946	0.0102243	-0.0365341	0.168096	-0.198192	0.298731	0.0661193	0.173268	0.37611	0.350551	0.715931	1	0.0967726	0.255329	0.491895	0.553717	-0.0144683
LGPalinICV	-0.306795	0.0618453	-0.479106	-0.0204427	-0.40868	-0.136561	0.141808	-0.405519	-0.0464014	-0.225891	-0.21745	-0.185499	-0.107423	-0.516836	0.0845456	-0.0201618	-0.194048	-0.229186	-0.157746	0.442963	-0.620143	0.262247	0.303607	0.321951	0.299267	0.491178	0.144503	0.0967726	1	0.421179	0.267293	0.412394	0.513727
RGPalinICV	-0.302165	0.147997	-0.460597	-0.0574842	-0.22211	-0.1971	-0.0986611	-0.229126	0.186858	0.35007	0.0250162	0.0805717	-0.294346	-0.232636	-0.0431895	-0.138301	-0.275874	-0.181733	-0.346476	-0.0819529	-0.0346344	0.304153	0.132899	0.267511	-0.0229908	0.062604	0.0198689	0.255329	0.421179	1	0.0403368	0.203935	0.0537726
LThalinICV	-0.392833	-0.230122	0.0463675	0.0222672	0.176479	0.363132	0.305844	0.257812	-0.348757	0.168986	0.288766	0.327243	0.294058	0.411132	0.63148	0.43564	0.505497	0.394642	0.334323	0.436275	-0.56036	0.468684	0.414548	0.474927	0.769848	0.638027	0.667688	0.491895	0.267293	0.0403368	1	0.891389	0.473428
RThalinICV	-0.426461	-0.274903	-0.181975	0.00163397	-0.103441	0.174016	0.148891	0.0441134	-0.168462	0.113677	0.105363	0.177618	0.0867376	0.148658	0.577289	0.382035	0.38352	0.246085	0.279995	0.439044	-0.593292	0.406603	0.425413	0.438839	0.690727	0.642136	0.6495	0.553717	0.412394	0.203935	0.891389	1	0.518582
PHGinICV	-0.253889	0.144126	-0.196452	-0.068606	-0.206568	-0.0410979	-0.207927	0.0125581	0.0907903	-0.019008	-0.320327	0.060908	-0.109071	-0.185621	0.00642457	0.276317	0.259298	0.0194635	-0.0776331	0.228376	-0.441083	0.146558	0.521507	0.368207	0.434742	0.358995	0.169627	-0.0144683	0.513727	0.0537726	0.473428	0.518582	1

## Sheet: Bended Pearson p
	Sex	Age	Years_of_Education	Perceptual_binding_test	VSTM_Shape_3	VSTM_Binding_3	VSTM_Binding_2	ACE	TMT_BminusA	HVLT_Recognition	HVLT_Delayed_Recall	HVLT_Total_Recall	Tot_FAS	Animal_Fluency	Digit _Symbol	Rey_Figure_Copy	Rey_Figure_Immediate_Recall	Rey_Figure_Delayed_Recalled	Graded_Naming_Test	NAWMinICV	CSFinICV	LHippinICV	RHippinICV	THippinICV	LCaudinICV	RCaudinICV	LPutainICV	RPutainICV	LGPalinICV	RGPalinICV	LThalinICV	RThalinICV	PHGinICV
Sex	0	0.700222	0.272503	0.76939	0.802901	0.280987	0.697244	0.99275	0.180303	0.0222061	0.340887	0.0126027	0.281982	0.912948	0.62642	0.0991118	0.950307	0.500735	0.382896	0.0670366	0.0398335	0.0908073	0.521698	0.147206	0.109556	0.1423	0.228776	0.529724	0.135782	0.142092	0.0520746	0.0335149	0.231254
Age	0.700222	0	0.998597	0.682659	0.635968	0.224706	0.378763	0.719453	0.777738	0.769879	0.378719	0.455759	0.996921	0.13128	0.172409	0.343702	0.152176	0.277539	0.0497054	0.424925	0.137671	0.150387	0.183768	0.146972	0.406177	0.344216	0.463535	0.783839	0.769005	0.480186	0.268451	0.183538	0.501649
Years_of_Education	0.272503	0.998597	0	0.620533	0.0011619	0.190461	0.283343	0.000194359	0.0676016	0.723199	0.11335	0.677782	0.13201	0.0483265	0.347276	0.478468	0.00441064	0.0013155	0.0282178	0.520505	0.879481	0.358557	0.797795	0.512266	0.729844	0.934045	0.715517	0.233195	0.015387	0.0205006	0.825804	0.383975	0.357547
Perceptual_binding_test	0.76939	0.682659	0.620533	0	0.722794	0.231927	0.264575	0.753514	0.451389	0.237322	0.671476	0.330402	0.770719	0.96325	0.913868	0.434384	0.446993	0.278499	0.462153	0.766448	0.860268	0.991909	0.610017	0.930407	0.734266	0.824029	0.883351	0.926735	0.922734	0.784906	0.915861	0.993815	0.750081
VSTM_Shape_3	0.802901	0.635968	0.0011619	0.722794	0	0.0218338	0.0190248	0.000463506	5.12812e-05	0.22405	0.0380688	0.340218	0.325716	0.0212105	0.0787816	0.391449	0.013534	0.0576652	0.0265398	0.712925	0.56814	0.624579	0.809105	0.613312	0.914375	0.31622	0.912172	0.460749	0.0425257	0.28593	0.398742	0.622685	0.33282
VSTM_Binding_3	0.280987	0.224706	0.190461	0.231927	0.0218338	0	0.00116247	0.237393	0.120869	0.143296	0.105043	0.173346	0.0622182	0.0474639	0.463486	0.104674	0.221029	0.0742295	0.243729	0.451063	0.358689	0.383532	0.91719	0.509465	0.0361259	0.282577	0.318495	0.749343	0.515105	0.344987	0.0743944	0.405459	0.848784
VSTM_Binding_2	0.697244	0.378763	0.283343	0.264575	0.0190248	0.00116247	0	0.225313	0.00812506	0.687185	0.153003	0.92481	0.778302	0.211199	0.13572	0.10139	0.307377	0.261999	0.406393	0.0544841	0.078413	0.551281	0.96381	0.632381	0.628166	0.516088	0.16211	0.418339	0.508625	0.64648	0.146104	0.487457	0.34108
ACE	0.99275	0.719453	0.000194359	0.753514	0.000463506	0.237393	0.225313	0	0.0867311	0.291616	0.0366649	0.119342	0.208694	0.00238375	0.149487	0.115653	0.00590701	0.037576	0.128343	0.480018	0.977434	0.816796	0.781923	0.979641	0.382588	0.989394	0.319254	0.868645	0.0443105	0.270584	0.213415	0.834154	0.953558
TMT_BminusA	0.180303	0.777738	0.0676016	0.451389	5.12812e-05	0.120869	0.00812506	0.0867311	0	0.331102	0.122365	0.270881	0.123313	0.431419	0.000629961	0.328904	0.0544577	0.272803	0.0187605	0.0848937	0.218814	0.400155	0.817785	0.528848	0.769882	0.822942	0.354961	0.976656	0.825679	0.371122	0.0875193	0.420839	0.673092
HVLT_Recognition	0.0222061	0.769879	0.723199	0.237322	0.22405	0.143296	0.687185	0.291616	0.331102	0	0.00272602	0.000229547	0.932594	0.1007	0.339299	0.189597	0.372046	0.0803315	0.585253	0.450018	0.998506	0.485848	0.611707	0.378744	0.785994	0.990048	0.326846	0.423035	0.28853	0.0935468	0.429899	0.596879	0.931401
HVLT_Delayed_Recall	0.340887	0.378719	0.11335	0.671476	0.0380688	0.105043	0.153003	0.0366649	0.122365	0.00272602	0	0.00250759	0.108089	0.00346156	0.0870049	0.315595	0.0817673	0.0043823	0.0411246	0.202415	0.383332	0.127305	0.235986	0.133626	0.209258	0.137831	0.287121	0.975741	0.296417	0.905516	0.161531	0.6162	0.127001
HVLT_Total_Recall	0.0126027	0.455759	0.677782	0.330402	0.340218	0.173346	0.92481	0.119342	0.270881	0.000229547	0.00250759	0	0.424204	0.0130441	0.370711	0.0668924	0.203402	0.125822	0.822987	0.247837	0.532444	0.0308915	0.147597	0.0341336	0.38304	0.987668	0.657565	0.605518	0.374674	0.701826	0.110317	0.395654	0.777391
Tot_FAS	0.281982	0.996921	0.13201	0.770719	0.325716	0.0622182	0.778302	0.208694	0.123313	0.932594	0.108089	0.424204	0	0.352896	0.141621	0.673094	0.841797	0.634385	0.294342	0.239823	0.372658	0.566364	0.424346	0.914929	0.0146488	0.0491226	0.346229	0.914148	0.609281	0.15322	0.153641	0.680147	0.611922
Animal_Fluency	0.912948	0.13128	0.0483265	0.96325	0.0212105	0.0474639	0.211199	0.00238375	0.431419	0.1007	0.00346156	0.0130441	0.352896	0	0.160519	0.0146632	0.0239157	0.0543243	0.438637	0.865907	0.818296	0.382382	0.633397	0.481936	0.366168	0.980283	0.392263	0.466	0.00815947	0.26311	0.0411806	0.478205	0.38518
Digit _Symbol	0.62642	0.172409	0.347276	0.913868	0.0787816	0.463486	0.13572	0.149487	0.000629961	0.339299	0.0870049	0.370711	0.141621	0.160519	0	0.660804	0.0684985	0.0642056	0.00105771	0.0622368	0.0343209	0.233753	0.456034	0.348476	0.0535136	0.0534559	0.00206166	0.0247742	0.687826	0.837582	0.000710736	0.002515	0.976231
Rey_Figure_Copy	0.0991118	0.343702	0.478468	0.434384	0.391449	0.104674	0.10139	0.115653	0.328904	0.189597	0.315595	0.0668924	0.673094	0.0146632	0.660804	0	0.00340503	0.106078	0.967344	0.0699978	0.216352	0.166723	0.212873	0.102412	0.452974	0.650698	0.83557	0.856205	0.923793	0.509714	0.0295	0.0594862	0.191203
Rey_Figure_Immediate_Recall	0.950307	0.152176	0.00441064	0.446993	0.013534	0.221029	0.307377	0.00590701	0.0544577	0.372046	0.0817673	0.203402	0.841797	0.0239157	0.0684985	0.00340503	0	2.95552e-06	0.00137998	0.885501	0.372646	0.370948	0.201568	0.221671	0.316827	0.263434	0.37929	0.70622	0.374972	0.202606	0.0138706	0.070836	0.243902
Rey_Figure_Delayed_Recalled	0.500735	0.277539	0.0013155	0.278499	0.0576652	0.0742295	0.261999	0.037576	0.272803	0.0803315	0.0043823	0.125822	0.634385	0.0543243	0.0642056	0.106078	2.95552e-06	0	3.41533e-05	0.63065	0.292486	0.315967	0.168905	0.131987	0.032031	0.0483087	0.207558	0.963071	0.292833	0.406594	0.0623849	0.257685	0.93149
Graded_Naming_Test	0.382896	0.0497054	0.0282178	0.462153	0.0265398	0.243729	0.406393	0.128343	0.0187605	0.585253	0.0411246	0.822987	0.294342	0.438637	0.00105771	0.967344	0.00137998	3.41533e-05	0	0.84648	0.432533	0.998415	0.583022	0.770782	0.0820644	0.113268	0.107798	0.862356	0.4514	0.089752	0.102379	0.175227	0.718425
NAWMinICV	0.0670366	0.424925	0.520505	0.766448	0.712925	0.451063	0.0544841	0.480018	0.0848937	0.450018	0.202415	0.247837	0.239823	0.865907	0.0622368	0.0699978	0.885501	0.63065	0.84648	0	1.72573e-05	0.132059	0.0251983	0.0346355	0.106913	0.0519072	0.153296	0.421865	0.0265818	0.696949	0.0292375	0.0281134	0.283115
CSFinICV	0.0398335	0.137671	0.879481	0.860268	0.56814	0.358689	0.078413	0.977434	0.218814	0.998506	0.383332	0.532444	0.372658	0.818296	0.0343209	0.216352	0.372646	0.292486	0.432533	1.72573e-05	0	0.0333449	0.00191561	0.00374128	0.00172179	0.000181285	0.0113299	0.342267	0.000943646	0.869452	0.0035753	0.00177189	0.0309646
LHippinICV	0.0908073	0.150387	0.358557	0.991909	0.624579	0.383532	0.551281	0.816796	0.400155	0.485848	0.127305	0.0308915	0.566364	0.382382	0.233753	0.166723	0.370948	0.315967	0.998415	0.132059	0.0333449	0	0.00112652	2.80843e-10	0.0892554	0.0946862	0.716221	0.146906	0.205367	0.139358	0.0181185	0.0436922	0.494379
RHippinICV	0.521698	0.183768	0.797795	0.610017	0.809105	0.91719	0.96381	0.781923	0.817785	0.611707	0.235986	0.147597	0.424346	0.633397	0.456034	0.212873	0.201568	0.168905	0.583022	0.0251983	0.00191561	0.00112652	0	2.30104e-08	0.0627288	0.11857	0.355102	0.75351	0.140105	0.52654	0.0393625	0.0339996	0.00896194
THippinICV	0.147206	0.146972	0.512266	0.930407	0.613312	0.509465	0.632381	0.979641	0.528848	0.378744	0.133626	0.0341336	0.914929	0.481936	0.348476	0.102412	0.221671	0.131987	0.770782	0.0346355	0.00374128	2.80843e-10	2.30104e-08	0	0.0489078	0.0808193	0.600493	0.407514	0.11654	0.196083	0.0164386	0.0281952	0.07667
LCaudinICV	0.109556	0.406177	0.729844	0.734266	0.914375	0.0361259	0.628166	0.382588	0.769882	0.785994	0.209258	0.38304	0.0146488	0.366168	0.0535136	0.452974	0.316827	0.032031	0.0820644	0.106913	0.00172179	0.0892554	0.0627288	0.0489078	0	1.01956e-07	0.00024311	0.0700841	0.155422	0.91508	1.08928e-05	0.000186627	0.0381659
RCaudinICV	0.1423	0.344216	0.934045	0.824029	0.31622	0.282577	0.516088	0.989394	0.822942	0.990048	0.137831	0.987668	0.0491226	0.980283	0.0534559	0.650698	0.263434	0.0483087	0.113268	0.0519072	0.000181285	0.0946862	0.11857	0.0808193	1.01956e-07	0	0.00183459	0.0857922	0.0126548	0.766248	0.000600374	0.000538971	0.0849271
LPutainICV	0.228776	0.463535	0.715517	0.883351	0.912172	0.318495	0.16211	0.319254	0.354961	0.326846	0.287121	0.657565	0.346229	0.392263	0.00206166	0.83557	0.37929	0.207558	0.107798	0.153296	0.0113299	0.716221	0.355102	0.600493	0.00024311	0.00183459	0	5.71905e-05	0.490726	0.924897	0.000265663	0.000442467	0.428125
RPutainICV	0.529724	0.783839	0.233195	0.926735	0.460749	0.749343	0.418339	0.868645	0.976656	0.423035	0.975741	0.605518	0.914148	0.466	0.0247742	0.856205	0.70622	0.963071	0.862356	0.421865	0.342267	0.146906	0.75351	0.407514	0.0700841	0.0857922	5.71905e-05	0	0.645391	0.218014	0.012506	0.00408413	0.946503
LGPalinICV	0.135782	0.769005	0.015387	0.922734	0.0425257	0.515105	0.508625	0.0443105	0.825679	0.28853	0.296417	0.374674	0.609281	0.00815947	0.687826	0.923793	0.374972	0.292833	0.4514	0.0265818	0.000943646	0.205367	0.140105	0.11654	0.155422	0.0126548	0.490726	0.645391	0	0.0360159	0.196462	0.0405014	0.0102351
RGPalinICV	0.142092	0.480186	0.0205006	0.784906	0.28593	0.344987	0.64648	0.270584	0.371122	0.0935468	0.905516	0.701826	0.15322	0.26311	0.837582	0.509714	0.202606	0.406594	0.089752	0.696949	0.869452	0.139358	0.52654	0.196083	0.91508	0.766248	0.924897	0.218014	0.0360159	0	0.848184	0.328174	0.802937
LThalinICV	0.0520746	0.268451	0.825804	0.915861	0.398742	0.0743944	0.146104	0.213415	0.0875193	0.429899	0.161531	0.110317	0.153641	0.0411806	0.000710736	0.0295	0.0138706	0.0623849	0.102379	0.0292375	0.0035753	0.0181185	0.0393625	0.0164386	1.08928e-05	0.000600374	0.000265663	0.012506	0.196462	0.848184	0	2.27735e-09	0.0194531
RThalinICV	0.0335149	0.183538	0.383975	0.993815	0.622685	0.405459	0.487457	0.834154	0.420839	0.596879	0.6162	0.395654	0.680147	0.478205	0.002515	0.0594862	0.070836	0.257685	0.175227	0.0281134	0.00177189	0.0436922	0.0339996	0.0281952	0.000186627	0.000538971	0.000442467	0.00408413	0.0405014	0.328174	2.27735e-09	0	0.00942422
PHGinICV	0.231254	0.501649	0.357547	0.750081	0.33282	0.848784	0.34108	0.953558	0.673092	0.931401	0.127001	0.777391	0.611922	0.38518	0.976231	0.191203	0.243902	0.93149	0.718425	0.283115	0.0309646	0.494379	0.00896194	0.07667	0.0381659	0.0849271	0.428125	0.946503	0.0102351	0.802937	0.0194531	0.00942422	0
