# Supplementary material for: The striatum, the hippocampus, and short-term memory binding: Volumetric analysis of the subcortical grey matter's role in mild cognitive impairment
Source: Neuroimage Clin. 2019 Dec 29;25:102158. doi: 10.1016/j.nicl.2019.102158 (PMC7036699; doi:10.1016/j.nicl.2019.102158)
Supplement: Supplementary file 3 [file mmc3.xlsx]

## Sheet: Pearson r
	Sex	Age	Years_of_Education	Perceptual_binding_test	VSTM_Shape_3	VSTM_Binding_3	VSTM_Binding_2	ACE	TMT_BminusA	HVLT_Recognition	HVLT_Delayed_Recall	HVLT_Total_Recall	Tot_FAS	Animal_Fluency	Digit _Symbol	Rey_Figure_Copy	Rey_Figure_Immediate_Recall	Rey_Figure_Delayed_Recalled	Graded_Naming_Test	NAWMinICV	CSFinICV	LHippinICV	RHippinICV	THippinICV	LCaudinICV	RCaudinICV	LPutainICV	RPutainICV	LGPalinICV	RGPalinICV	LThalinICV	RThalinICV	PHGinICV
Sex	1	0.457103	0.0924802	0.612372	-0.327699	-0.183931	0.120087	-0.318483	0.192082	0.200008	-0.132246	-0.371385	-0.116315	-0.108657	-0.481543	0.23163	-0.0771834	-0.0202193	-0.204051	0.355257	0.144317	-0.463616	-0.344949	-0.426388	-0.559221	-0.485355	-0.521965	-0.403533	-0.332896	-0.544695	-0.484926	-0.509618	-0.404909
Age	0.457103	1	0.391572	0.206739	-0.343158	-0.494213	-0.388649	-0.407558	0.235947	0.145548	-0.208721	-0.380401	-0.0933585	-0.312487	-0.463635	0.285995	-0.00201743	-0.151367	-0.278457	0.0719086	0.322555	-0.521847	-0.348656	-0.459421	-0.569266	-0.484323	-0.211206	-0.127531	0.0125444	-0.211907	-0.466926	-0.58904	-0.253386
Years_of_Education	0.0924802	0.391572	1	-0.13671	-0.240974	0.051214	0.158706	0.323108	-0.264946	0.513834	0.324596	0.222335	0.480695	-0.0528574	0.34433	0.480962	0.190918	0.212179	0.0424835	0.308919	-0.214689	-0.24785	-0.258948	-0.266556	-0.354943	-0.330542	0.213802	-0.0487938	-0.198554	-0.327668	-0.473825	-0.445223	-0.323166
Perceptual_binding_test	0.612372	0.206739	-0.13671	1	-0.46752	0.114624	-0.208492	-0.258194	-0.15238	-0.0255996	-0.0415267	-0.136166	-0.344337	0.295596	-0.378803	0.129873	-0.23754	-0.28972	-0.201725	0.0477195	0.168273	-0.383218	-0.346675	-0.38503	-0.399222	-0.308196	-0.318316	-0.205642	-0.245577	0.00945378	-0.0890642	-0.137643	-0.0611301
VSTM_Shape_3	-0.327699	-0.343158	-0.240974	-0.46752	1	0.183386	0.452495	0.260749	-0.00283153	-0.0205146	0.431525	0.32585	-0.340213	-0.205881	0.202788	0.0748144	0.650581	0.594153	0.0138581	0.173935	-0.412934	0.669756	0.491113	0.615724	0.469831	0.267529	-0.0143062	-0.0808061	-0.0607053	0.12452	0.343427	0.372639	0.489773
VSTM_Binding_3	-0.183931	-0.494213	0.051214	0.114624	0.183386	1	0.586193	0.469843	-0.18277	0.248057	0.271358	0.574385	0.0907547	0.208643	0.416076	0.0697249	0.0961011	0.151906	0.405629	-0.014792	0.0950893	0.138276	0.0751236	0.11346	0.254004	0.412188	0.266183	0.211483	-0.201248	0.228803	-0.00294864	0.103957	-0.0891287
VSTM_Binding_2	0.120087	-0.388649	0.158706	-0.208492	0.452495	0.586193	1	0.530075	-0.0410296	0.346822	0.370769	0.399969	0.44367	0.150875	0.191992	0.291716	0.426225	0.477206	0.194703	0.343358	-0.134771	0.0834225	-0.0463469	0.0218217	0.186941	0.0828546	-0.136993	-0.265832	-0.705839	-0.301439	-0.256366	-0.246397	-0.294326
ACE	-0.318483	-0.407558	0.323108	-0.258194	0.260749	0.469843	0.530075	1	-0.120387	0.524818	0.766755	0.808133	0.256817	0.34236	0.63813	0.179004	0.56657	0.624103	0.483919	0.37483	-0.598771	0.122269	0.067061	0.100065	0.296877	0.0890584	0.589212	0.401677	-0.0671272	0.0619455	-0.157055	-0.110983	0.0514488
TMT_BminusA	0.192082	0.235947	-0.264946	-0.15238	-0.00283153	-0.18277	-0.0410296	-0.120387	1	-0.0448788	-0.189211	-0.333713	0.0548728	-0.42762	-0.477341	-0.0604892	0.14724	0.114499	0.0742332	-0.161025	0.312901	-0.12352	0.0501633	-0.0400146	0.129625	0.182253	0.0377486	0.22126	0.273286	0.102354	-0.197028	-0.213364	-0.0276945
HVLT_Recognition	0.200008	0.145548	0.513834	-0.0255996	-0.0205146	0.248057	0.346822	0.524818	-0.0448788	1	0.471296	0.306103	0.0638004	-0.134323	0.379597	0.466332	0.5132	0.558034	-0.00216485	0.546747	-0.168883	-0.162439	0.121335	-0.0251108	-0.199097	-0.100779	0.0460183	-0.058835	-0.236551	-0.295727	-0.330161	-0.356544	-0.286971
HVLT_Delayed_Recall	-0.132246	-0.208721	0.324596	-0.0415267	0.431525	0.271358	0.370769	0.766755	-0.189211	0.471296	1	0.731533	0.00861048	0.315927	0.392764	0.104649	0.670524	0.647455	0.178456	0.53348	-0.631491	0.115082	0.0144335	0.0689653	0.0937989	-0.127074	0.435705	0.17066	-0.100621	0.1163	-0.0982212	-0.0711247	0.331012
HVLT_Total_Recall	-0.371385	-0.380401	0.222335	-0.136166	0.32585	0.574385	0.399969	0.808133	-0.333713	0.306103	0.731533	1	0.248188	0.52943	0.484662	0.0189486	0.415935	0.397201	0.407418	0.221457	-0.373284	0.133549	0.0945464	0.120329	0.39744	0.13777	0.614251	0.3421	-0.0153363	0.206401	0.0890659	0.0903162	0.108747
Tot_FAS	-0.116315	-0.0933585	0.480695	-0.344337	-0.340213	0.0907547	0.44367	0.256817	0.0548728	0.0638004	0.00861048	0.248188	1	-0.0516673	0.060158	0.0362954	0.0170694	0.0999984	0.0987998	0.0636163	0.0260557	-0.0496082	0.0074895	-0.0226268	0.248559	0.220306	0.224667	0.130536	-0.131635	-0.17739	-0.160009	-0.147466	-0.23923
Animal_Fluency	-0.108657	-0.312487	-0.0528574	0.295596	-0.205881	0.208643	0.150875	0.34236	-0.42762	-0.134323	0.315927	0.52943	-0.0516673	1	0.221871	-0.291116	-0.200642	-0.0924093	0.177675	0.0435909	-0.260607	-0.22144	-0.263963	-0.255043	0.0653294	-0.192626	0.350481	0.110502	-0.124784	0.112827	0.0621666	0.0493632	-0.138922
Digit _Symbol	-0.481543	-0.463635	0.34433	-0.378803	0.202788	0.416076	0.191992	0.63813	-0.477341	0.379597	0.392764	0.484662	0.060158	0.221871	1	0.108519	0.101935	0.208811	0.357817	0.0800909	-0.536973	0.283375	0.19064	0.250156	0.0843347	-0.00615981	0.449446	0.192511	0.0184861	-0.060521	0.105114	0.184241	0.0244038
Rey_Figure_Copy	0.23163	0.285995	0.480962	0.129873	0.0748144	0.0697249	0.291716	0.179004	-0.0604892	0.466332	0.104649	0.0189486	0.0362954	-0.291116	0.108519	1	0.378585	0.383928	0.00792184	0.0514011	-0.0935569	0.0691554	0.0868337	0.0819277	-0.040276	-0.0187906	-0.0212535	-0.0819191	-0.0826502	-0.213384	-0.0254304	-0.0627817	-0.0327377
Rey_Figure_Immediate_Recall	-0.0771834	-0.00201743	0.190918	-0.23754	0.650581	0.0961011	0.426225	0.56657	0.14724	0.5132	0.670524	0.415935	0.0170694	-0.200642	0.101935	0.378585	1	0.911429	0.06069	0.578028	-0.497227	0.306736	0.354774	0.347655	0.320945	0.20313	0.139389	0.165843	-0.148501	-0.0549742	-0.0300989	-0.0439144	0.377641
Rey_Figure_Delayed_Recalled	-0.0202193	-0.151367	0.212179	-0.28972	0.594153	0.151906	0.477206	0.624103	0.114499	0.558034	0.647455	0.397201	0.0999984	-0.0924093	0.208811	0.383928	0.911429	1	0.0144355	0.59222	-0.556681	0.414422	0.440058	0.45096	0.383166	0.303917	0.183194	0.232235	-0.149593	-0.0755301	-0.0683779	-0.00441442	0.264986
Graded_Naming_Test	-0.204051	-0.278457	0.0424835	-0.201725	0.0138581	0.405629	0.194703	0.483919	0.0742332	-0.00216485	0.178456	0.407418	0.0987998	0.177675	0.357817	0.00792184	0.06069	0.0144355	1	-0.0159185	-0.160046	-0.0486673	-0.101022	-0.0783299	0.0310834	-0.00678405	0.541664	0.546337	0.147254	0.178036	-0.118762	-0.0827369	0.0477487
NAWMinICV	0.355257	0.0719086	0.308919	0.0477195	0.173935	-0.014792	0.343358	0.37483	-0.161025	0.546747	0.53348	0.221457	0.0636163	0.0435909	0.0800909	0.0514011	0.578028	0.59222	-0.0159185	1	-0.526838	-0.0640703	0.0510004	-0.00781663	-0.256003	-0.24293	-0.258178	-0.0670493	-0.503125	-0.365055	-0.429925	-0.400233	-0.00988307
CSFinICV	0.144317	0.322555	-0.214689	0.168273	-0.412934	0.0950893	-0.134771	-0.598771	0.312901	-0.168883	-0.631491	-0.373284	0.0260557	-0.260607	-0.536973	-0.0935569	-0.497227	-0.556681	-0.160046	-0.526838	1	-0.310348	-0.071432	-0.202821	-0.130428	0.13981	-0.200038	-0.119964	0.000871813	0.106781	0.0504541	-0.0821014	-0.341644
LHippinICV	-0.463616	-0.521847	-0.24785	-0.383218	0.669756	0.138276	0.0834225	0.122269	-0.12352	-0.162439	0.115082	0.133549	-0.0496082	-0.22144	0.283375	0.0691554	0.306736	0.414422	-0.0486673	-0.0640703	-0.310348	1	0.806161	0.951877	0.570237	0.578199	0.0513996	0.233333	0.182293	0.28834	0.593778	0.70233	0.668693
RHippinICV	-0.344949	-0.348656	-0.258948	-0.346675	0.491113	0.0751236	-0.0463469	0.067061	0.0501633	0.121335	0.0144335	0.0945464	0.0074895	-0.263963	0.19064	0.0868337	0.354774	0.440058	-0.101022	0.0510004	-0.071432	0.806161	1	0.94871	0.520648	0.62271	0.00348098	0.268534	0.0883653	0.15199	0.644975	0.634689	0.588077
THippinICV	-0.426388	-0.459421	-0.266556	-0.38503	0.615724	0.11346	0.0218217	0.100065	-0.0400146	-0.0251108	0.0689653	0.120329	-0.0226268	-0.255043	0.250156	0.0819277	0.347655	0.45096	-0.0783299	-0.00781663	-0.202821	0.951877	0.94871	1	0.574363	0.631482	0.0292663	0.263764	0.143171	0.232789	0.651339	0.704012	0.658748
LCaudinICV	-0.559221	-0.569266	-0.354943	-0.399222	0.469831	0.254004	0.186941	0.296877	0.129625	-0.199097	0.0937989	0.39744	0.248559	0.0653294	0.0843347	-0.040276	0.320945	0.383166	0.0310834	-0.256003	-0.130428	0.570237	0.520648	0.574363	1	0.831386	0.336142	0.302008	0.305576	0.338191	0.573264	0.639188	0.360442
RCaudinICV	-0.485355	-0.484323	-0.330542	-0.308196	0.267529	0.412188	0.0828546	0.0890584	0.182253	-0.100779	-0.127074	0.13777	0.220306	-0.192626	-0.00615981	-0.0187906	0.20313	0.303917	-0.00678405	-0.24293	0.13981	0.578199	0.62271	0.631482	0.831386	1	0.193112	0.398987	0.27243	0.43285	0.501795	0.609406	0.421199
LPutainICV	-0.521965	-0.211206	0.213802	-0.318316	-0.0143062	0.266183	-0.136993	0.589212	0.0377486	0.0460183	0.435705	0.614251	0.224667	0.350481	0.449446	-0.0212535	0.139389	0.183194	0.541664	-0.258178	-0.200038	0.0513996	0.00348098	0.0292663	0.336142	0.193112	1	0.69638	0.444429	0.39054	0.111867	0.128249	0.236325
RPutainICV	-0.403533	-0.127531	-0.0487938	-0.205642	-0.0808061	0.211483	-0.265832	0.401677	0.22126	-0.058835	0.17066	0.3421	0.130536	0.110502	0.192511	-0.0819191	0.165843	0.232235	0.546337	-0.0670493	-0.119964	0.233333	0.268534	0.263764	0.302008	0.398987	0.69638	1	0.425234	0.553887	0.0507586	0.0909026	0.429428
LGPalinICV	-0.332896	0.0125444	-0.198554	-0.245577	-0.0607053	-0.201248	-0.705839	-0.0671272	0.273286	-0.236551	-0.100621	-0.0153363	-0.131635	-0.124784	0.0184861	-0.0826502	-0.148501	-0.149593	0.147254	-0.503125	0.000871813	0.182293	0.0883653	0.143171	0.305576	0.27243	0.444429	0.425234	1	0.585093	0.279612	0.407436	0.309406
RGPalinICV	-0.544695	-0.211907	-0.327668	0.00945378	0.12452	0.228803	-0.301439	0.0619455	0.102354	-0.295727	0.1163	0.206401	-0.17739	0.112827	-0.060521	-0.213384	-0.0549742	-0.0755301	0.178036	-0.365055	0.106781	0.28834	0.15199	0.232789	0.338191	0.43285	0.39054	0.553887	0.585093	1	0.309894	0.395838	0.539062
LThalinICV	-0.484926	-0.466926	-0.473825	-0.0890642	0.343427	-0.00294864	-0.256366	-0.157055	-0.197028	-0.330161	-0.0982212	0.0890659	-0.160009	0.0621666	0.105114	-0.0254304	-0.0300989	-0.0683779	-0.118762	-0.429925	0.0504541	0.593778	0.644975	0.651339	0.573264	0.501795	0.111867	0.0507586	0.279612	0.309894	1	0.933888	0.615386
RThalinICV	-0.509618	-0.58904	-0.445223	-0.137643	0.372639	0.103957	-0.246397	-0.110983	-0.213364	-0.356544	-0.0711247	0.0903162	-0.147466	0.0493632	0.184241	-0.0627817	-0.0439144	-0.00441442	-0.0827369	-0.400233	-0.0821014	0.70233	0.634689	0.704012	0.639188	0.609406	0.128249	0.0909026	0.407436	0.395838	0.933888	1	0.619463
PHGinICV	-0.404909	-0.253386	-0.323166	-0.0611301	0.489773	-0.0891287	-0.294326	0.0514488	-0.0276945	-0.286971	0.331012	0.108747	-0.23923	-0.138922	0.0244038	-0.0327377	0.377641	0.264986	0.0477487	-0.00988307	-0.341644	0.668693	0.588077	0.658748	0.360442	0.421199	0.236325	0.429428	0.309406	0.539062	0.615386	0.619463	1

## Sheet: Pearson p
	Sex	Age	Years_of_Education	Perceptual_binding_test	VSTM_Shape_3	VSTM_Binding_3	VSTM_Binding_2	ACE	TMT_BminusA	HVLT_Recognition	HVLT_Delayed_Recall	HVLT_Total_Recall	Tot_FAS	Animal_Fluency	Digit _Symbol	Rey_Figure_Copy	Rey_Figure_Immediate_Recall	Rey_Figure_Delayed_Recalled	Graded_Naming_Test	NAWMinICV	CSFinICV	LHippinICV	RHippinICV	THippinICV	LCaudinICV	RCaudinICV	LPutainICV	RPutainICV	LGPalinICV	RGPalinICV	LThalinICV	RThalinICV	PHGinICV
Sex	0	0.0372268	0.690112	0.00410319	0.184341	0.465024	0.669893	0.15941	0.404202	0.397855	0.567704	0.0974003	0.615603	0.63919	0.0270873	0.312355	0.739484	0.932572	0.374966	0.114024	0.532542	0.0342741	0.125668	0.0539201	0.00839915	0.0257259	0.0152217	0.0696739	0.140334	0.0106739	0.0258763	0.0182814	0.0765672
Age	0.0372268	0	0.0791892	0.381826	0.163276	0.0370931	0.15224	0.0666749	0.303167	0.540357	0.363894	0.0889216	0.687311	0.167853	0.034266	0.208828	0.993075	0.524104	0.221606	0.756751	0.153847	0.0152489	0.121387	0.0361543	0.0070718	0.0260889	0.358081	0.581707	0.956961	0.35645	0.0328457	0.0049604	0.281067
Years_of_Education	0.690112	0.0791892	0	0.565475	0.335415	0.840061	0.572113	0.153103	0.245772	0.0204757	0.151111	0.332708	0.0273978	0.819996	0.126394	0.0272998	0.407111	0.369142	0.85492	0.17302	0.350021	0.278694	0.257024	0.242807	0.114366	0.143334	0.352065	0.833641	0.388242	0.147057	0.0300188	0.0431211	0.164587
Perceptual_binding_test	0.00410319	0.381826	0.565475	0	0.0584487	0.661345	0.474428	0.271725	0.521298	0.917148	0.862	0.567036	0.137102	0.205753	0.0995527	0.58525	0.313245	0.228921	0.39373	0.841653	0.478222	0.0953498	0.134278	0.0936626	0.0811997	0.186168	0.17138	0.384413	0.296657	0.968446	0.708848	0.5628	0.803669
VSTM_Shape_3	0.184341	0.163276	0.335415	0.0584487	0	0.466369	0.0903448	0.295995	0.991103	0.93771	0.0737591	0.186977	0.167156	0.412441	0.41965	0.767966	0.00345998	0.0119018	0.956476	0.490034	0.0885422	0.00236043	0.0384842	0.00651974	0.0491428	0.283153	0.95507	0.749923	0.810888	0.622514	0.162924	0.127773	0.0459761
VSTM_Binding_3	0.465024	0.0370931	0.840061	0.661345	0.466369	0	0.0216428	0.0491361	0.467894	0.337065	0.276056	0.0126646	0.720241	0.406058	0.085904	0.783382	0.704442	0.560558	0.0949036	0.953546	0.707423	0.584257	0.767032	0.653961	0.309111	0.0891778	0.285676	0.399552	0.423265	0.361118	0.990735	0.681437	0.733726
VSTM_Binding_2	0.669893	0.15224	0.572113	0.474428	0.0903448	0.0216428	0	0.0421014	0.884568	0.224419	0.173674	0.139628	0.0976051	0.591452	0.493032	0.291443	0.113143	0.072057	0.486829	0.210214	0.632027	0.767551	0.869719	0.938471	0.504692	0.769094	0.626366	0.338251	0.0032776	0.274905	0.356367	0.376013	0.307042
ACE	0.15941	0.0666749	0.153103	0.271725	0.295995	0.0491361	0.0421014	0	0.603204	0.0175073	5.02409e-05	9.35689e-06	0.261099	0.128722	0.00185398	0.43753	0.00740977	0.00327133	0.026232	0.0940939	0.00413182	0.59751	0.77272	0.666059	0.191262	0.701059	0.00494465	0.0710912	0.772501	0.789667	0.496577	0.63199	0.829445
TMT_BminusA	0.404202	0.303167	0.245772	0.521298	0.991103	0.467894	0.884568	0.603204	0	0.850975	0.411395	0.139303	0.813247	0.0531557	0.0286537	0.794508	0.524185	0.63075	0.749127	0.485619	0.167259	0.593737	0.829037	0.863272	0.57547	0.429117	0.870951	0.33511	0.230663	0.65886	0.391972	0.353075	0.907732
HVLT_Recognition	0.397855	0.540357	0.0204757	0.917148	0.93771	0.337065	0.224419	0.0175073	0.850975	0	0.0359364	0.18933	0.789296	0.572345	0.0987872	0.0382124	0.0206585	0.0130323	0.992773	0.0126108	0.476604	0.493824	0.610348	0.916309	0.400051	0.672474	0.847233	0.805381	0.315323	0.205541	0.155118	0.122814	0.233568
HVLT_Delayed_Recall	0.567704	0.363894	0.151111	0.862	0.0737591	0.276056	0.173674	5.02409e-05	0.411395	0.0359364	0	0.000164305	0.970451	0.162972	0.0781994	0.651672	0.000879533	0.0020273	0.438958	0.0127545	0.00213828	0.619377	0.950487	0.766436	0.685909	0.583073	0.0483458	0.459527	0.664307	0.615647	0.671878	0.759327	0.153991
HVLT_Total_Recall	0.0974003	0.0889216	0.332708	0.567036	0.186977	0.0126646	0.139628	9.35689e-06	0.139303	0.18933	0.000164305	0	0.278018	0.0135822	0.0259691	0.935026	0.0607454	0.0828948	0.0667774	0.334669	0.0955674	0.563858	0.68353	0.60338	0.0744069	0.551486	0.00305239	0.129032	0.947394	0.369371	0.701035	0.697029	0.648121
Tot_FAS	0.615603	0.687311	0.0273978	0.137102	0.167156	0.720241	0.0976051	0.261099	0.813247	0.789296	0.970451	0.278018	0	0.823987	0.79561	0.875881	0.941458	0.674876	0.67005	0.784121	0.910737	0.830903	0.974297	0.922447	0.277276	0.33725	0.327528	0.572765	0.56951	0.44174	0.48841	0.523541	0.309712
Animal_Fluency	0.63919	0.167853	0.819996	0.205753	0.412441	0.406058	0.591452	0.128722	0.0531557	0.572345	0.162972	0.0135822	0.823987	0	0.333743	0.200432	0.383169	0.698395	0.440996	0.851178	0.25388	0.334708	0.247593	0.264523	0.778445	0.402847	0.119318	0.633475	0.589935	0.626303	0.788932	0.831726	0.559139
Digit _Symbol	0.0270873	0.034266	0.126394	0.0995527	0.41965	0.085904	0.493032	0.00185398	0.0286537	0.0987872	0.0781994	0.0259691	0.79561	0.333743	0	0.639619	0.660176	0.376966	0.111257	0.730016	0.012074	0.213213	0.407806	0.2741	0.716266	0.978859	0.0409484	0.403132	0.936609	0.794402	0.65022	0.424013	0.918658
Rey_Figure_Copy	0.312355	0.208828	0.0272998	0.58525	0.767966	0.783382	0.291443	0.43753	0.794508	0.0382124	0.651672	0.935026	0.875881	0.200432	0.639619	0	0.0905845	0.0946865	0.972813	0.824881	0.686679	0.765809	0.708208	0.724055	0.862388	0.935567	0.927141	0.724083	0.721714	0.35303	0.912871	0.78689	0.891018
Rey_Figure_Immediate_Recall	0.739484	0.993075	0.407111	0.313245	0.00345998	0.704442	0.113143	0.00740977	0.524185	0.0206585	0.000879533	0.0607454	0.941458	0.383169	0.660176	0.0905845	0	2.3019e-08	0.79384	0.00605972	0.0218297	0.176234	0.114551	0.122533	0.156031	0.377173	0.546773	0.47248	0.520596	0.812908	0.896952	0.850086	0.10068
Rey_Figure_Delayed_Recalled	0.932572	0.524104	0.369142	0.228921	0.0119018	0.560558	0.072057	0.00327133	0.63075	0.0130323	0.0020273	0.0828948	0.674876	0.698395	0.376966	0.0946865	2.3019e-08	0	0.951834	0.00593795	0.0107919	0.0692617	0.0521751	0.0459743	0.095398	0.192672	0.439466	0.324491	0.529033	0.751635	0.774541	0.985263	0.272912
Graded_Naming_Test	0.374966	0.221606	0.85492	0.39373	0.956476	0.0949036	0.486829	0.026232	0.749127	0.992773	0.438958	0.0667774	0.67005	0.440996	0.111257	0.972813	0.79384	0.951834	0	0.9454	0.488309	0.834067	0.663046	0.735746	0.893599	0.976717	0.0112068	0.0103941	0.524145	0.440052	0.608139	0.721433	0.841557
NAWMinICV	0.114024	0.756751	0.17302	0.841653	0.490034	0.953546	0.210214	0.0940939	0.485619	0.0126108	0.0127545	0.334669	0.784121	0.851178	0.730016	0.824881	0.00605972	0.00593795	0.9454	0	0.0141343	0.782616	0.826226	0.973174	0.262666	0.288655	0.258492	0.772758	0.0200778	0.103698	0.051749	0.0722086	0.967014
CSFinICV	0.532542	0.153847	0.350021	0.478222	0.0885422	0.707423	0.632027	0.00413182	0.167259	0.476604	0.00213828	0.0955674	0.910737	0.25388	0.012074	0.686679	0.0218297	0.0107919	0.488309	0.0141343	0	0.170938	0.758317	0.377914	0.573085	0.545551	0.384632	0.604488	0.997008	0.645021	0.828061	0.723492	0.140405
LHippinICV	0.0342741	0.0152489	0.278694	0.0953498	0.00236043	0.584257	0.767551	0.59751	0.593737	0.493824	0.619377	0.563858	0.830903	0.334708	0.213213	0.765809	0.176234	0.0692617	0.834067	0.782616	0.170938	0	1.0227e-05	3.29475e-11	0.00695317	0.00604125	0.824886	0.308712	0.429014	0.204956	0.00454133	0.00038585	0.00126666
RHippinICV	0.125668	0.121387	0.257024	0.134278	0.0384842	0.767032	0.869719	0.77272	0.829037	0.610348	0.950487	0.68353	0.974297	0.247593	0.407806	0.708208	0.114551	0.0521751	0.663046	0.826226	0.758317	1.0227e-05	0	5.96188e-11	0.0155268	0.00256985	0.988052	0.239197	0.703284	0.510733	0.00159486	0.00199705	0.00638814
THippinICV	0.0539201	0.0361543	0.242807	0.0936626	0.00651974	0.653961	0.938471	0.666059	0.863272	0.916309	0.766436	0.60338	0.922447	0.264523	0.2741	0.724055	0.122533	0.0459743	0.735746	0.973174	0.377914	3.29475e-11	5.96188e-11	0	0.00646738	0.00213867	0.899788	0.247964	0.535836	0.309872	0.00138204	0.00036834	0.00158576
LCaudinICV	0.00839915	0.0070718	0.114366	0.0811997	0.0491428	0.309111	0.504692	0.191262	0.57547	0.400051	0.685909	0.0744069	0.277276	0.778445	0.716266	0.862388	0.156031	0.095398	0.893599	0.262666	0.573085	0.00695317	0.0155268	0.00646738	0	3.02068e-06	0.136271	0.183337	0.177959	0.133749	0.00659396	0.00181174	0.118484
RCaudinICV	0.0257259	0.0260889	0.143334	0.186168	0.283153	0.0891778	0.769094	0.701059	0.429117	0.672474	0.583073	0.551486	0.33725	0.402847	0.978859	0.935567	0.377173	0.192672	0.976717	0.288655	0.545551	0.00604125	0.00256985	0.00213867	3.02068e-06	0	0.401638	0.0731831	0.232186	0.0500045	0.0204628	0.00336134	0.0643855
LPutainICV	0.0152217	0.358081	0.352065	0.17138	0.95507	0.285676	0.626366	0.00494465	0.870951	0.847233	0.0483458	0.00305239	0.327528	0.119318	0.0409484	0.927141	0.546773	0.439466	0.0112068	0.258492	0.384632	0.824886	0.988052	0.899788	0.136271	0.401638	0	0.000453658	0.0435397	0.0800535	0.62926	0.579565	0.315798
RPutainICV	0.0696739	0.581707	0.833641	0.384413	0.749923	0.399552	0.338251	0.0710912	0.33511	0.805381	0.459527	0.129032	0.572765	0.633475	0.403132	0.724083	0.47248	0.324491	0.0103941	0.772758	0.604488	0.308712	0.239197	0.247964	0.183337	0.0731831	0.000453658	0	0.0546431	0.00918295	0.827038	0.695152	0.058818
LGPalinICV	0.140334	0.956961	0.388242	0.296657	0.810888	0.423265	0.0032776	0.772501	0.230663	0.315323	0.664307	0.947394	0.56951	0.589935	0.936609	0.721714	0.520596	0.529033	0.524145	0.0200778	0.997008	0.429014	0.703284	0.535836	0.177959	0.232186	0.0435397	0.0546431	0	0.00533367	0.219615	0.0667638	0.184355
RGPalinICV	0.0106739	0.35645	0.147057	0.968446	0.622514	0.361118	0.274905	0.789667	0.65886	0.205541	0.615647	0.369371	0.44174	0.626303	0.794402	0.35303	0.812908	0.751635	0.440052	0.103698	0.645021	0.204956	0.510733	0.309872	0.133749	0.0500045	0.0800535	0.00918295	0.00533367	0	0.171598	0.0756909	0.0141813
LThalinICV	0.0258763	0.0328457	0.0300188	0.708848	0.162924	0.990735	0.356367	0.496577	0.391972	0.155118	0.671878	0.701035	0.48841	0.788932	0.65022	0.912871	0.896952	0.774541	0.608139	0.051749	0.828061	0.00454133	0.00159486	0.00138204	0.00659396	0.0204628	0.62926	0.827038	0.219615	0.171598	0	6.27093e-10	0.00387444
RThalinICV	0.0182814	0.0049604	0.0431211	0.5628	0.127773	0.681437	0.376013	0.63199	0.353075	0.122814	0.759327	0.697029	0.523541	0.831726	0.424013	0.78689	0.850086	0.985263	0.721433	0.0722086	0.723492	0.00038585	0.00199705	0.00036834	0.00181174	0.00336134	0.579565	0.695152	0.0667638	0.0756909	6.27093e-10	0	0.0035818
PHGinICV	0.0765672	0.281067	0.164587	0.803669	0.0459761	0.733726	0.307042	0.829445	0.907732	0.233568	0.153991	0.648121	0.309712	0.559139	0.918658	0.891018	0.10068	0.272912	0.841557	0.967014	0.140405	0.00126666	0.00638814	0.00158576	0.118484	0.0643855	0.315798	0.058818	0.184355	0.0141813	0.00387444	0.0035818	0

## Sheet: Bended Pearson p
	Sex	Age	Years_of_Education	Perceptual_binding_test	VSTM_Shape_3	VSTM_Binding_3	VSTM_Binding_2	ACE	TMT_BminusA	HVLT_Recognition	HVLT_Delayed_Recall	HVLT_Total_Recall	Tot_FAS	Animal_Fluency	Digit _Symbol	Rey_Figure_Copy	Rey_Figure_Immediate_Recall	Rey_Figure_Delayed_Recalled	Graded_Naming_Test	NAWMinICV	CSFinICV	LHippinICV	RHippinICV	THippinICV	LCaudinICV	RCaudinICV	LPutainICV	RPutainICV	LGPalinICV	RGPalinICV	LThalinICV	RThalinICV	PHGinICV
Sex	1	0.456975	0.0890448	0.489898	-0.282038	-0.155279	0.124158	-0.337835	0.241604	0.120392	-0.100655	-0.469601	-0.0169416	-0.103637	-0.444871	-0.0103887	-0.103172	-0.0050351	-0.208586	0.27459	0.116054	-0.434755	-0.310238	-0.411351	-0.551845	-0.543635	-0.488985	-0.396401	-0.448506	-0.581546	-0.47905	-0.577852	-0.381684
Age	0.456975	1	0.372521	0.190599	-0.325697	-0.506794	-0.447745	-0.390852	0.263876	0.118088	-0.188403	-0.491896	-0.132048	-0.326368	-0.466964	0.0933306	0.0158517	-0.168058	-0.261422	0.0593049	0.281166	-0.479074	-0.392966	-0.46369	-0.590489	-0.472698	-0.16375	-0.135854	-0.07448	-0.261573	-0.487853	-0.625915	-0.264566
Years_of_Education	0.0890448	0.372521	1	-0.111158	-0.21322	-0.00430328	0.194295	0.286398	-0.196956	0.586892	0.291292	0.232654	0.526895	-0.0665862	0.254642	0.493126	0.220462	0.219707	0.0534865	0.250569	-0.0524229	-0.264806	-0.154353	-0.238055	-0.149176	-0.209351	0.183849	0.0170956	-0.272181	-0.432461	-0.480336	-0.385131	-0.345553
Perceptual_binding_test	0.489898	0.190599	-0.111158	1	-0.292412	0.133357	-0.125573	-0.175378	-0.040422	-0.0792495	-0.0747052	-0.159037	-0.144614	0.26817	-0.212209	0.0104395	-0.205292	-0.221744	-0.137447	0.0164916	0.128713	-0.235618	-0.278685	-0.284552	-0.287444	-0.235438	-0.319227	-0.189833	-0.200125	-0.081786	-0.111591	-0.183724	-0.0370197
VSTM_Shape_3	-0.282038	-0.325697	-0.21322	-0.292412	1	0.30147	0.406703	0.312656	-0.0559221	-0.086686	0.484855	0.375263	-0.428268	-0.132968	0.127267	0.147024	0.682753	0.604116	-0.0438471	0.239419	-0.479117	0.64743	0.532106	0.592664	0.459484	0.459257	-0.200062	-0.137148	0.0862076	0.0128638	0.478316	0.516792	0.592064
VSTM_Binding_3	-0.155279	-0.506794	-0.00430328	0.133357	0.30147	1	0.587391	0.588055	-0.18211	0.250249	0.305803	0.715235	0.0123719	0.217931	0.487685	0.136589	0.230092	0.228271	0.380139	-0.0203506	-0.0293207	0.245753	0.264797	0.262664	0.291533	0.364808	0.0497635	0.24802	-0.184411	0.0690828	0.175417	0.24034	0.0740806
VSTM_Binding_2	0.124158	-0.447745	0.194295	-0.125573	0.406703	0.587391	1	0.59231	-0.0593351	0.262245	0.373098	0.406836	0.490953	0.188811	0.255258	0.370043	0.41221	0.488718	0.165497	0.213614	-0.157915	-0.025832	0.00173168	-0.0386856	0.30572	0.170089	-0.165786	-0.228779	-0.601113	-0.399259	-0.179534	-0.137993	-0.284251
ACE	-0.337835	-0.390852	0.286398	-0.175378	0.312656	0.588055	0.59231	1	-0.144892	0.455665	0.763229	0.831845	0.279842	0.303368	0.598229	0.298585	0.541902	0.55431	0.440509	0.301207	-0.56101	0.0450816	0.0696874	0.0625838	0.374973	0.188923	0.486268	0.412073	-0.0367302	0.0440808	-0.0646325	0.057439	0.084707
TMT_BminusA	0.241604	0.263876	-0.196956	-0.040422	-0.0559221	-0.18211	-0.0593351	-0.144892	1	-0.0278097	-0.223914	-0.39792	0.056305	-0.404684	-0.508539	-0.127481	0.117176	0.103231	0.0847724	-0.229874	0.319383	-0.269792	-0.0909607	-0.166833	-0.0541659	0.00638685	0.0357001	0.184773	0.187857	0.0578252	-0.193333	-0.260564	-0.100033
HVLT_Recognition	0.120392	0.118088	0.586892	-0.0792495	-0.086686	0.250249	0.262245	0.455665	-0.0278097	1	0.478497	0.279531	0.212741	-0.153805	0.280885	0.298965	0.520949	0.555693	0.00177598	0.481068	-0.141007	-0.214872	0.104856	-0.0415209	-0.16831	-0.19631	0.0372567	-0.0291691	-0.284592	-0.462751	-0.228482	-0.277017	-0.284987
HVLT_Delayed_Recall	-0.100655	-0.188403	0.291292	-0.0747052	0.484855	0.305803	0.373098	0.763229	-0.223914	0.478497	1	0.644105	0.0199266	0.215757	0.425265	0.193865	0.655388	0.634905	0.125448	0.642307	-0.726733	0.137191	0.0941612	0.104481	0.128976	-0.0293762	0.208526	0.0649511	-0.140492	-0.238346	-0.0249648	0.0693682	0.324178
HVLT_Total_Recall	-0.469601	-0.491896	0.232654	-0.159037	0.375263	0.715235	0.406836	0.831845	-0.39792	0.279531	0.644105	1	0.213527	0.478776	0.634014	0.173829	0.323555	0.286909	0.460624	0.150812	-0.426566	0.214396	0.200354	0.216879	0.465481	0.196356	0.488648	0.3411	0.0712233	0.0788409	0.23283	0.320126	0.171406
Tot_FAS	-0.0169416	-0.132048	0.526895	-0.144614	-0.428268	0.0123719	0.490953	0.279842	0.056305	0.212741	0.0199266	0.213527	1	0.155819	0.00646801	0.202899	-0.0643017	0.0716678	0.0299624	0.019069	0.129166	-0.266935	-0.169669	-0.214629	0.288204	0.0689273	0.228351	0.107881	-0.273471	-0.153095	-0.37226	-0.276635	-0.488016
Animal_Fluency	-0.103637	-0.326368	-0.0665862	0.26817	-0.132968	0.217931	0.188811	0.303368	-0.404684	-0.153805	0.215757	0.478776	0.155819	1	0.241913	-0.189675	-0.279465	-0.169215	0.198239	0.0314747	-0.193177	-0.17775	-0.246765	-0.229395	0.226648	-0.122478	0.276037	0.108115	-0.162735	0.0491354	0.0606869	0.0514938	-0.169944
Digit _Symbol	-0.444871	-0.466964	0.254642	-0.212209	0.127267	0.487685	0.255258	0.598229	-0.508539	0.280885	0.425265	0.634014	0.00646801	0.241913	1	0.194023	0.0102548	0.0773765	0.387767	0.0761684	-0.481966	0.238639	0.201064	0.211979	0.0821755	-0.0132112	0.356999	0.227875	0.0381658	0.0613257	0.144997	0.328813	0.054775
Rey_Figure_Copy	-0.0103887	0.0933306	0.493126	0.0104395	0.147024	0.136589	0.370043	0.298585	-0.127481	0.298965	0.193865	0.173829	0.202899	-0.189675	0.194023	1	0.394595	0.266262	0.209852	-0.00940403	-0.0880903	0.133935	0.227524	0.139865	0.0853376	0.184451	0.00328288	0.0111476	-0.0689867	-0.182498	0.0410942	0.0382092	0.103311
Rey_Figure_Immediate_Recall	-0.103172	0.0158517	0.220462	-0.205292	0.682753	0.230092	0.41221	0.541902	0.117176	0.520949	0.655388	0.323555	-0.0643017	-0.279465	0.0102548	0.394595	1	0.906329	0.0402602	0.564152	-0.508885	0.297162	0.381791	0.345148	0.2953	0.383366	-0.00506246	0.129989	-0.10038	-0.2022	0.069312	0.0464586	0.391323
Rey_Figure_Delayed_Recalled	-0.0050351	-0.168058	0.219707	-0.221744	0.604116	0.228271	0.488718	0.55431	0.103231	0.555693	0.634905	0.286909	0.0716678	-0.169215	0.0773765	0.266262	0.906329	1	-0.0313068	0.621004	-0.564574	0.367635	0.457825	0.418952	0.347378	0.411399	0.048588	0.177362	-0.194193	-0.188064	0.0231805	0.0807184	0.252266
Graded_Naming_Test	-0.208586	-0.261422	0.0534865	-0.137447	-0.0438471	0.380139	0.165497	0.440509	0.0847724	0.00177598	0.125448	0.460624	0.0299624	0.198239	0.387767	0.209852	0.0402602	-0.0313068	1	-0.158692	-0.152369	-0.102696	-0.0513285	-0.090036	0.0617703	0.0699653	0.526366	0.576149	0.171881	0.150704	0.0279114	0.0424657	0.0582809
NAWMinICV	0.27459	0.0593049	0.250569	0.0164916	0.239419	-0.0203506	0.213614	0.301207	-0.229874	0.481068	0.642307	0.150812	0.019069	0.0314747	0.0761684	-0.00940403	0.564152	0.621004	-0.158692	1	-0.670012	0.0805747	0.109702	0.0884799	-0.111445	-0.115214	-0.319714	-0.160512	-0.51909	-0.477652	-0.1583	-0.167371	0.0758173
CSFinICV	0.116054	0.281166	-0.0524229	0.128713	-0.479117	-0.0293207	-0.157915	-0.56101	0.319383	-0.141007	-0.726733	-0.426566	0.129166	-0.193177	-0.481966	-0.0880903	-0.508885	-0.564574	-0.152369	-0.670012	1	-0.33735	-0.19646	-0.258903	-0.194205	-0.14336	-0.131641	-0.165499	0.0253337	0.0369368	-0.0834962	-0.221126	-0.414835
LHippinICV	-0.434755	-0.479074	-0.264806	-0.235618	0.64743	0.245753	-0.025832	0.0450816	-0.269792	-0.214872	0.137191	0.214396	-0.266935	-0.17775	0.238639	0.133935	0.297162	0.367635	-0.102696	0.0805747	-0.33735	1	0.879424	0.96522	0.501354	0.657939	-0.0830847	0.164559	0.25171	0.292347	0.754162	0.845704	0.705489
RHippinICV	-0.310238	-0.392966	-0.154353	-0.278685	0.532106	0.264797	0.00173168	0.0696874	-0.0909607	0.104856	0.0941612	0.200354	-0.169669	-0.246765	0.201064	0.227524	0.381791	0.457825	-0.0513285	0.109702	-0.19646	0.879424	1	0.965472	0.441382	0.555041	-0.0917381	0.174845	0.106452	0.0302249	0.742021	0.714596	0.514959
THippinICV	-0.411351	-0.46369	-0.238055	-0.284552	0.592664	0.262664	-0.0386856	0.0625838	-0.166833	-0.0415209	0.104481	0.216879	-0.214629	-0.229395	0.211979	0.139865	0.345148	0.418952	-0.090036	0.0884799	-0.258903	0.96522	0.965472	1	0.501789	0.636082	-0.0780187	0.189923	0.223647	0.210048	0.771909	0.812246	0.628898
LCaudinICV	-0.551845	-0.590489	-0.149176	-0.287444	0.459484	0.291533	0.30572	0.374973	-0.0541659	-0.16831	0.128976	0.465481	0.288204	0.226648	0.0821755	0.0853376	0.2953	0.347378	0.0617703	-0.111445	-0.194205	0.501354	0.441382	0.501789	1	0.812262	0.346943	0.304669	0.229085	0.334888	0.517186	0.583173	0.324046
RCaudinICV	-0.543635	-0.472698	-0.209351	-0.235438	0.459257	0.364808	0.170089	0.188923	0.00638685	-0.19631	-0.0293762	0.196356	0.0689273	-0.122478	-0.0132112	0.184451	0.383366	0.411399	0.0699653	-0.115214	-0.14336	0.657939	0.555041	0.636082	0.812262	1	0.16618	0.439353	0.284493	0.492751	0.528899	0.587315	0.581914
LPutainICV	-0.488985	-0.16375	0.183849	-0.319227	-0.200062	0.0497635	-0.165786	0.486268	0.0357001	0.0372567	0.208526	0.488648	0.228351	0.276037	0.356999	0.00328288	-0.00506246	0.048588	0.526366	-0.319714	-0.131641	-0.0830847	-0.0917381	-0.0780187	0.346943	0.16618	1	0.714682	0.43795	0.310466	-0.0211502	0.0755375	0.139145
RPutainICV	-0.396401	-0.135854	0.0170956	-0.189833	-0.137148	0.24802	-0.228779	0.412073	0.184773	-0.0291691	0.0649511	0.3411	0.107881	0.108115	0.227875	0.0111476	0.129989	0.177362	0.576149	-0.160512	-0.165499	0.164559	0.174845	0.189923	0.304669	0.439353	0.714682	1	0.372832	0.5159	0.0758709	0.135693	0.278604
LGPalinICV	-0.448506	-0.07448	-0.272181	-0.200125	0.0862076	-0.184411	-0.601113	-0.0367302	0.187857	-0.284592	-0.140492	0.0712233	-0.273471	-0.162735	0.0381658	-0.0689867	-0.10038	-0.194193	0.171881	-0.51909	0.0253337	0.25171	0.106452	0.223647	0.229085	0.284493	0.43795	0.372832	1	0.743728	0.394535	0.50787	0.44664
RGPalinICV	-0.581546	-0.261573	-0.432461	-0.081786	0.0128638	0.0690828	-0.399259	0.0440808	0.0578252	-0.462751	-0.238346	0.0788409	-0.153095	0.0491354	0.0613257	-0.182498	-0.2022	-0.188064	0.150704	-0.477652	0.0369368	0.292347	0.0302249	0.210048	0.334888	0.492751	0.310466	0.5159	0.743728	1	0.313393	0.465765	0.365629
LThalinICV	-0.47905	-0.487853	-0.480336	-0.111591	0.478316	0.175417	-0.179534	-0.0646325	-0.193333	-0.228482	-0.0249648	0.23283	-0.37226	0.0606869	0.144997	0.0410942	0.069312	0.0231805	0.0279114	-0.1583	-0.0834962	0.754162	0.742021	0.771909	0.517186	0.528899	-0.0211502	0.0758709	0.394535	0.313393	1	0.91133	0.653798
RThalinICV	-0.577852	-0.625915	-0.385131	-0.183724	0.516792	0.24034	-0.137993	0.057439	-0.260564	-0.277017	0.0693682	0.320126	-0.276635	0.0514938	0.328813	0.0382092	0.0464586	0.0807184	0.0424657	-0.167371	-0.221126	0.845704	0.714596	0.812246	0.583173	0.587315	0.0755375	0.135693	0.50787	0.465765	0.91133	1	0.66576
PHGinICV	-0.381684	-0.264566	-0.345553	-0.0370197	0.592064	0.0740806	-0.284251	0.084707	-0.100033	-0.284987	0.324178	0.171406	-0.488016	-0.169944	0.054775	0.103311	0.391323	0.252266	0.0582809	0.0758173	-0.414835	0.705489	0.514959	0.628898	0.324046	0.581914	0.139145	0.278604	0.44664	0.365629	0.653798	0.66576	1

## Sheet: Sheet4
	Sex	Age	Years_of_Education	Perceptual_binding_test	VSTM_Shape_3	VSTM_Binding_3	VSTM_Binding_2	ACE	TMT_BminusA	HVLT_Recognition	HVLT_Delayed_Recall	HVLT_Total_Recall	Tot_FAS	Animal_Fluency	Digit _Symbol	Rey_Figure_Copy	Rey_Figure_Immediate_Recall	Rey_Figure_Delayed_Recalled	Graded_Naming_Test	NAWMinICV	CSFinICV	LHippinICV	RHippinICV	THippinICV	LCaudinICV	RCaudinICV	LPutainICV	RPutainICV	LGPalinICV	RGPalinICV	LThalinICV	RThalinICV	PHGinICV
Sex	0	0.0372868	0.701103	0.0283323	0.256839	0.538392	0.659317	0.134186	0.291378	0.613145	0.664202	0.0317257	0.941896	0.654839	0.0433066	0.964352	0.656295	0.983192	0.364211	0.228356	0.616401	0.0488927	0.171097	0.0639378	0.0094985	0.0108579	0.02448	0.0752379	0.0414246	0.00568866	0.0280082	0.0060788	0.0967947
Age	0.0372868	0	0.096301	0.420867	0.187195	0.0318394	0.0942038	0.0797918	0.247756	0.620005	0.413433	0.0235165	0.568288	0.148764	0.0328297	0.6874	0.945628	0.478793	0.252343	0.798451	0.216956	0.0279994	0.0780329	0.0342417	0.00482902	0.0304671	0.478164	0.557088	0.748319	0.25206	0.0248635	0.00240457	0.259647
Years_of_Education	0.701103	0.096301	0	0.640817	0.395601	0.986479	0.487761	0.208158	0.39215	0.00652201	0.200148	0.31016	0.0141222	0.774288	0.2653	0.0231183	0.3369	0.35199	0.817888	0.273282	0.821453	0.246032	0.504106	0.298739	0.518682	0.362416	0.425016	0.941369	0.23263	0.050234	0.0275301	0.0846985	0.135628
Perceptual_binding_test	0.0283323	0.420867	0.640817	0	0.254733	0.609875	0.668836	0.459558	0.865638	0.747076	0.754267	0.503036	0.542988	0.252971	0.369072	0.965158	0.385242	0.361572	0.56336	0.944983	0.588636	0.317291	0.234117	0.224004	0.219126	0.317672	0.170089	0.422769	0.397571	0.731762	0.639511	0.43812	0.880401
VSTM_Shape_3	0.256839	0.187195	0.395601	0.254733	0	0.224083	0.132471	0.206511	0.825563	0.740784	0.0414143	0.124901	0.0762077	0.598901	0.614796	0.560454	0.00179339	0.0102189	0.862844	0.338638	0.0442479	0.00367542	0.0230229	0.00954318	0.0550678	0.0552034	0.426061	0.587355	0.733763	0.959596	0.0446545	0.0280903	0.0122811
VSTM_Binding_3	0.538392	0.0318394	0.986479	0.609875	0.224083	0	0.0213112	0.0102646	0.46953	0.332674	0.217165	0.000847886	0.96114	0.384991	0.0400692	0.588895	0.358345	0.378202	0.119684	0.936118	0.908056	0.325619	0.288287	0.292333	0.240479	0.13662	0.844538	0.321034	0.463839	0.785332	0.486284	0.336726	0.77751
VSTM_Binding_2	0.659317	0.0942038	0.487761	0.668836	0.132471	0.0213112	0	0.0199895	0.833628	0.365071	0.170775	0.132332	0.0631217	0.50036	0.358521	0.174584	0.126806	0.0645169	0.55556	0.444606	0.574055	0.927189	0.995113	0.891125	0.267807	0.544484	0.554861	0.41213	0.0177818	0.140398	0.522015	0.623825	0.32466
ACE	0.134186	0.0797918	0.208158	0.459558	0.206511	0.0102646	0.0199895	0	0.530894	0.0434799	5.70728e-05	2.94907e-06	0.219221	0.181275	0.00417475	0.188599	0.0111643	0.0112054	0.0456512	0.184558	0.00814877	0.846146	0.764057	0.787547	0.0939585	0.412121	0.0254077	0.063427	0.874406	0.849524	0.780753	0.804673	0.722538
TMT_BminusA	0.291378	0.247756	0.39215	0.865638	0.825563	0.46953	0.833628	0.530894	0	0.907349	0.329195	0.0740257	0.808459	0.0688064	0.0185705	0.581857	0.612971	0.664944	0.714852	0.316141	0.158168	0.236918	0.694966	0.469803	0.815613	0.97808	0.877902	0.422653	0.414813	0.803384	0.401089	0.253961	0.674768
HVLT_Recognition	0.613145	0.620005	0.00652201	0.747076	0.740784	0.332674	0.365071	0.0434799	0.907349	0	0.0328245	0.232641	0.367846	0.517363	0.230291	0.200387	0.0185108	0.0135013	0.994071	0.031766	0.553198	0.362952	0.659971	0.862019	0.478124	0.406815	0.876079	0.90284	0.223936	0.039922	0.332592	0.237045	0.23696
HVLT_Delayed_Recall	0.664202	0.413433	0.200148	0.754267	0.0414143	0.217165	0.170775	5.70728e-05	0.329195	0.0328245	0	0.00162597	0.93168	0.347572	0.0546234	0.39977	0.00125953	0.00263424	0.58794	0.00169193	0.00019043	0.553178	0.684755	0.652198	0.5774	0.899414	0.364353	0.779698	0.543574	0.298132	0.91446	0.765108	0.163192
HVLT_Total_Recall	0.0317257	0.0235165	0.31016	0.503036	0.124901	0.000847886	0.132332	2.94907e-06	0.0740257	0.232641	0.00162597	0	0.352698	0.0281111	0.00202617	0.451106	0.152502	0.220022	0.0356072	0.514054	0.0538088	0.350696	0.383867	0.34501	0.0334633	0.393621	0.0245936	0.130227	0.759003	0.734082	0.309785	0.157149	0.469945
Tot_FAS	0.941896	0.568288	0.0141222	0.542988	0.0762077	0.96114	0.0631217	0.219221	0.808459	0.367846	0.93168	0.352698	0	0.500013	0.977801	0.377726	0.781849	0.763981	0.897416	0.934614	0.576834	0.242113	0.462177	0.350159	0.205179	0.766561	0.319446	0.6416	0.230336	0.507629	0.0965524	0.22477	0.0290385
Animal_Fluency	0.654839	0.148764	0.774288	0.252971	0.598901	0.384991	0.50036	0.181275	0.0688064	0.517363	0.347572	0.0281111	0.500013	0	0.290741	0.410228	0.219868	0.475726	0.389009	0.892267	0.401477	0.440798	0.280873	0.317178	0.323168	0.596879	0.225815	0.640872	0.480933	0.832492	0.793851	0.82457	0.473799
Digit _Symbol	0.0433066	0.0328297	0.2653	0.369072	0.614796	0.0400692	0.358521	0.00417475	0.0185705	0.230291	0.0546234	0.00202617	0.977801	0.290741	0	0.399378	0.964811	0.745754	0.0824103	0.742797	0.0269337	0.297521	0.382148	0.356282	0.723252	0.954676	0.112136	0.320485	0.869536	0.791726	0.530593	0.145566	0.818589
Rey_Figure_Copy	0.964352	0.6874	0.0231183	0.965158	0.560454	0.588895	0.174584	0.188599	0.581857	0.200387	0.39977	0.451106	0.377726	0.410228	0.399378	0	0.0766981	0.256491	0.361241	0.967729	0.704167	0.562722	0.321251	0.545391	0.713028	0.423477	0.988732	0.96175	0.766365	0.428485	0.859618	0.869389	0.664699
Rey_Figure_Immediate_Recall	0.656295	0.945628	0.3369	0.385242	0.00179339	0.358345	0.126806	0.0111643	0.612971	0.0185108	0.00125953	0.152502	0.781849	0.219868	0.964811	0.0766981	0	3.73785e-08	0.862441	0.00772413	0.0184772	0.190815	0.0876654	0.125435	0.193745	0.0862566	0.982625	0.574389	0.665067	0.379408	0.765293	0.841503	0.0879749
Rey_Figure_Delayed_Recalled	0.983192	0.478793	0.35199	0.361572	0.0102189	0.378202	0.0645169	0.0112054	0.664944	0.0135013	0.00263424	0.220022	0.763981	0.475726	0.745754	0.256491	3.73785e-08	0	0.895756	0.0034761	0.00950364	0.110784	0.0423706	0.0659727	0.133438	0.0715244	0.838807	0.454414	0.411993	0.427185	0.922723	0.735143	0.297446
Graded_Naming_Test	0.364211	0.252343	0.817888	0.56336	0.862844	0.119684	0.55556	0.0456512	0.714852	0.994071	0.58794	0.0356072	0.897416	0.389009	0.0824103	0.361241	0.862441	0.895756	0	0.492043	0.509669	0.657789	0.825125	0.697926	0.790249	0.763142	0.0142369	0.00626599	0.456273	0.51436	0.904406	0.85498	0.807181
NAWMinICV	0.228356	0.798451	0.273282	0.944983	0.338638	0.936118	0.444606	0.184558	0.316141	0.031766	0.00169193	0.514054	0.934614	0.892267	0.742797	0.967729	0.00772413	0.0034761	0.492043	0	0.000890573	0.728445	0.635951	0.702916	0.630563	0.618973	0.157714	0.487028	0.0158941	0.0285355	0.493128	0.468351	0.75072
CSFinICV	0.616401	0.216956	0.821453	0.588636	0.0442479	0.908056	0.574055	0.00814877	0.158168	0.553198	0.00019043	0.0538088	0.576834	0.401477	0.0269337	0.704167	0.0184772	0.00950364	0.509669	0.000890573	0	0.134781	0.393368	0.257109	0.398928	0.535293	0.569492	0.473411	0.913201	0.873704	0.718976	0.335411	0.0689571
LHippinICV	0.0488927	0.0279994	0.246032	0.317291	0.00367542	0.325619	0.927189	0.846146	0.236918	0.362952	0.553178	0.350696	0.242113	0.440798	0.297521	0.562722	0.190815	0.110784	0.657789	0.728445	0.134781	0	1.52055e-07	1.58762e-12	0.0205917	0.00118718	0.720307	0.475963	0.271031	0.198449	7.84598e-05	1.37918e-06	0.000511078
RHippinICV	0.171097	0.0780329	0.504106	0.234117	0.0230229	0.288287	0.995113	0.764057	0.694966	0.659971	0.684755	0.383867	0.462177	0.280873	0.382148	0.321251	0.0876654	0.0423706	0.825125	0.635951	0.393368	1.52055e-07	0	1.48304e-12	0.0451744	0.00900855	0.692481	0.448422	0.646045	0.896522	0.000117731	0.000272965	0.0201543
THippinICV	0.0639378	0.0342417	0.298739	0.224004	0.00954318	0.292333	0.891125	0.787547	0.469803	0.862019	0.652198	0.34501	0.350159	0.317178	0.356282	0.545391	0.125435	0.0659727	0.697926	0.702916	0.257109	1.58762e-12	1.48304e-12	0	0.0204645	0.00193804	0.73676	0.409605	0.329787	0.360783	4.15316e-05	7.74803e-06	0.00297431
LCaudinICV	0.0094985	0.00482902	0.518682	0.219126	0.0550678	0.240479	0.267807	0.0939585	0.815613	0.478124	0.5774	0.0334633	0.205179	0.323168	0.723252	0.713028	0.193745	0.133438	0.790249	0.630563	0.398928	0.0205917	0.0451744	0.0204645	0	7.74246e-06	0.123352	0.179316	0.317851	0.137831	0.0163526	0.00552343	0.163373
RCaudinICV	0.0108579	0.0304671	0.362416	0.317672	0.0552034	0.13662	0.544484	0.412121	0.97808	0.406815	0.899414	0.393621	0.766561	0.596879	0.954676	0.423477	0.0862566	0.0715244	0.763142	0.618973	0.535293	0.00118718	0.00900855	0.00193804	7.74246e-06	0	0.471568	0.0462886	0.211334	0.0232391	0.0136938	0.00512081	0.00710946
LPutainICV	0.02448	0.478164	0.425016	0.170089	0.426061	0.844538	0.554861	0.0254077	0.877902	0.876079	0.364353	0.0245936	0.319446	0.225815	0.112136	0.988732	0.982625	0.838807	0.0142369	0.157714	0.569492	0.720307	0.692481	0.73676	0.123352	0.471568	0	0.00027228	0.0470715	0.170766	0.927495	0.744859	0.558503
RPutainICV	0.0752379	0.557088	0.941369	0.422769	0.587355	0.321034	0.41213	0.063427	0.422653	0.90284	0.779698	0.130227	0.6416	0.640872	0.320485	0.96175	0.574389	0.454414	0.00626599	0.487028	0.473411	0.475963	0.448422	0.409605	0.179316	0.0462886	0.00027228	0	0.0960016	0.0166684	0.743769	0.557559	0.234258
LGPalinICV	0.0414246	0.748319	0.23263	0.397571	0.733763	0.463839	0.0177818	0.874406	0.414813	0.223936	0.543574	0.759003	0.230336	0.480933	0.869536	0.766365	0.665067	0.411993	0.456273	0.0158941	0.913201	0.271031	0.646045	0.329787	0.317851	0.211334	0.0470715	0.0960016	0	0.00011135	0.0767467	0.0187516	0.0483595
RGPalinICV	0.00568866	0.25206	0.050234	0.731762	0.959596	0.785332	0.140398	0.849524	0.803384	0.039922	0.298132	0.734082	0.507629	0.832492	0.791726	0.428485	0.379408	0.427185	0.51436	0.0285355	0.873704	0.198449	0.896522	0.360783	0.137831	0.0232391	0.170766	0.0166684	0.00011135	0	0.166557	0.0333415	0.112893
LThalinICV	0.0280082	0.0248635	0.0275301	0.639511	0.0446545	0.486284	0.522015	0.780753	0.401089	0.332592	0.91446	0.309785	0.0965524	0.793851	0.530593	0.859618	0.765293	0.922723	0.904406	0.493128	0.718976	7.84598e-05	0.000117731	4.15316e-05	0.0163526	0.0136938	0.927495	0.743769	0.0767467	0.166557	0	9.32421e-09	0.00176815
RThalinICV	0.0060788	0.00240457	0.0846985	0.43812	0.0280903	0.336726	0.623825	0.804673	0.253961	0.237045	0.765108	0.157149	0.22477	0.82457	0.145566	0.869389	0.841503	0.735143	0.85498	0.468351	0.335411	1.37918e-06	0.000272965	7.74803e-06	0.00552343	0.00512081	0.744859	0.557559	0.0187516	0.0333415	9.32421e-09	0	0.00135457
PHGinICV	0.0967947	0.259647	0.135628	0.880401	0.0122811	0.77751	0.32466	0.722538	0.674768	0.23696	0.163192	0.469945	0.0290385	0.473799	0.818589	0.664699	0.0879749	0.297446	0.807181	0.75072	0.0689571	0.000511078	0.0201543	0.00297431	0.163373	0.00710946	0.558503	0.234258	0.0483595	0.112893	0.00176815	0.00135457	0
