# Supplementary material for: The striatum, the hippocampus, and short-term memory binding: Volumetric analysis of the subcortical grey matter's role in mild cognitive impairment
Source: Neuroimage Clin. 2019 Dec 29;25:102158. doi: 10.1016/j.nicl.2019.102158 (PMC7036699; doi:10.1016/j.nicl.2019.102158)
Supplement: Supplementary file 4 [file mmc4.xlsx]

## Sheet: FDR_p_values
	Sex	Age	Years_of_Education	Perceptual_binding_test	VSTM_Shape_3	VSTM_Binding_3	VSTM_Binding_2	ACE	TMT_BminusA	HVLT_Recognition	HVLT_Delayed_Recall	HVLT_Total_Recall	Tot_FAS	Animal_Fluency	Digit _Symbol	Rey_Figure_Copy	Rey_Figure_Immediate_Recall	Rey_Figure_Delayed_Recalled	Graded_Naming_Test	NAWMinICV	CSFinICV	LHippinICV	RHippinICV	THippinICV	LCaudinICV	RCaudinICV	LPutainICV	RPutainICV	LGPalinICV	RGPalinICV	LThalinICV	RThalinICV	PHGinICV
Sex		0.627419	0.371713	0.633844	0.541363	0.52379	0.583054	0.632328	0.57994	0.112376	0.408749	0.0828024	0.446218	0.602349	0.54157	0.596121	0.623563	0.557721	0.425571	0.173896	0.267764	0.213786	0.546663	0.324975	0.134926	0.2645	0.286494	0.541685	0.277804	0.267456	0.15956	0.117277	0.570465		CONTROLS
Age	0.144436		0.574875	0.451324	0.524147	0.32182	0.596172	0.57417	0.603496	0.509142	0.461133	0.546067	0.632254	0.149567	0.349959	0.596071	0.306407	0.340775	0.237919	0.389165	0.324109	0.231529	0.338346	0.248082	0.628022	0.465614	0.5199	0.529287	0.55939	0.494877	0.451617	0.392053	0.449837
Years_of_Education	0.558627	0.210475		0.46109	0.0217155	0.329155	0.384005	0.00718031	0.150611	0.548198	0.393381	0.558083	0.227816	0.184045	0.390901	0.226121	0.0372663	0.024193	0.0737052	0.522628	0.606107	0.319599	0.613481	0.457522	0.587001	0.587638	0.608596	0.492556	0.0905742	0.0961045	0.582355	0.410257	0.449606
Perceptual_binding_test	0.0384732	0.443668	0.522234		0.34067	0.147677	0.00359802	0.581961	0.0859829	0.185093	0.51358	0.227931	0.598078	0.614192	0.603872	0.288909	0.444656	0.193904	0.396682	0.532227	0.443884	0.353601	0.205986	0.249224	0.251709	0.250641	0.277499	0.267513	0.514302	0.494055	0.598371	0.462896	0.45249
VSTM_Shape_3	0.297725	0.286305	0.410215	0.181003		0.073725	0.185152	0.0154178	2.72416e-05	0.397259	0.177474	0.285402	0.258655	0.149658	0.101288	0.49915	0.101681	0.116786	0.00841711	0.533586	0.508024	0.517709	0.333635	0.411653	0.543808	0.462464	0.580597	0.508197	0.215345	0.150115	0.321162	0.582659	0.44454
VSTM_Binding_3	0.479295	0.144749	0.598234	0.550524	0.479949		0.0353795	0.369956	0.202104	0.286863	0.319127	0.338206	0.270968	0.256208	0.501508	0.580627	0.31863	0.160548	0.250626	0.488715	0.508037	0.584752	0.633119	0.608664	0.449044	0.618836	0.509528	0.603008	0.51458	0.38154	0.306938	0.559961	0.494229
VSTM_Binding_2	0.553544	0.277777	0.523353	0.485283	0.225062	0.104365		0.560514	0.0698484	0.448723	0.330155	0.461713	0.637667	0.480126	0.266106	0.46504	0.397496	0.201393	0.293815	0.250676	0.507451	0.618524	0.449872	0.540969	0.523899	0.608769	0.505723	0.514282	0.596364	0.597684	0.287841	0.44906	0.228461
ACE	0.283204	0.194018	0.27785	0.37134	0.386512	0.166693	0.15281		0.210096	0.353205	0.262038	0.269981	0.277298	0.0795994	0.248673	0.122225	0.0283723	0.175783	0.162036	0.53269	0.597085	0.522062	0.502211	0.638593	0.335108	0.601745	0.475071	0.633664	0.112556	0.279583	0.330565	0.615005	0.613947
TMT_BminusA	0.448812	0.391336	0.349307	0.507834	0.638449	0.480785	0.608739	0.533016		0.452259	0.32077	0.296535	0.271793	0.401579	0.0259495	0.523506	0.229291	0.259195	0.0186503	0.213626	0.377474	0.582957	0.546972	0.557214	0.638101	0.541202	0.578292	0.445597	0.588324	0.188789	0.260991	0.602228	0.492787
HVLT_Recognition	0.449151	0.512353	0.101641	0.619168	0.625542	0.410006	0.330798	0.0938033	0.601564		0.0298125	0.00851186	0.600689	0.321052	0.440851	0.571901	0.47173	0.176911	0.501755	0.569264	0.545747	0.575359	0.612604	0.588313	0.314005	0.582652	0.522518	0.617726	0.355589	0.360313	0.448744	0.558536	0.410162
HVLT_Delayed_Recall	0.522862	0.430991	0.277215	0.604924	0.202418	0.374228	0.288787	0.00211985	0.452334	0.141875		0.0959815	0.354886	0.081694	0.271956	0.597224	0.39682	0.135158	0.256516	0.393662	0.507701	0.329771	0.376558	0.317726	0.423595	0.445097	0.507558	0.594196	0.50215	0.59164	0.520868	0.604308	0.178675
HVLT_Total_Recall	0.229112	0.223164	0.411376	0.52296	0.298412	0.0799056	0.267035	0.000631685	0.267931	0.300745	0.00528201		0.558937	0.149707	0.390647	0.590388	0.287425	0.199693	0.50149	0.528987	0.502522	0.170948	0.285757	0.185612	0.449635	0.587171	0.603431	0.581527	0.531868	0.551361	0.251343	0.461359	0.597478
Tot_FAS	0.537638	0.557028	0.117065	0.265971	0.287876	0.57003	0.228796	0.361206	0.594826	0.58879	0.63361	0.375381		0.22433	0.294952	0.457441	0.508018	0.54577	0.269936	0.532172	0.63301	0.638348	0.342303	0.517424	0.22365	0.249369	0.410483	0.638378	0.509941	0.248341	0.290592	0.540855	0.601447
Animal_Fluency	0.544159	0.287608	0.597819	0.318587	0.452012	0.449394	0.528861	0.259404	0.17336	0.522856	0.286516	0.0811449	0.599434		0.249982	0.435396	0.0963548	0.209779	0.297797	0.604065	0.521028	0.519664	0.59911	0.548259	0.557558	0.614583	0.532275	0.429854	0.0791894	0.288347	0.166363	0.494266	0.370156
Digit _Symbol	0.117979	0.137696	0.257013	0.229379	0.455476	0.218845	0.493838	0.0250324	0.120901	0.22918	0.208666	0.116104	0.587014	0.411902		0.547121	0.23767	0.184044	0.0072875	0.138158	0.112766	0.321912	0.356199	0.297892	0.224499	0.18439	0.0967197	0.173562	0.493238	0.52669	0.0221771	0.0419989	0.553418
Rey_Figure_Copy	0.396375	0.321139	0.11739	0.525403	0.582533	0.586972	0.382788	0.462249	0.587484	0.147413	0.545837	0.625606	0.60647	0.313949	0.543838		0.0351243	0.201861	0.609473	0.587989	0.473129	0.185763	0.46167	0.265988	0.28711	0.287183	0.383477	0.270699	0.0817584	0.243977	0.613777	0.494398	0.542465
Rey_Figure_Immediate_Recall	0.575145	0.637894	0.449821	0.396758	0.0353915	0.562139	0.249618	0.0549708	0.506988	0.101062	0.0156256	0.183898	0.626804	0.444463	0.550229	0.224006		0.000796155	0.0445827	0.634723	0.574768	0.60816	0.493085	0.54936	0.529847	0.517602	0.574581	0.58196	0.234498	0.237905	0.204067	0.324745	0.445837
Rey_Figure_Delayed_Recalled	0.624584	0.508366	0.436442	0.335238	0.0772591	0.520541	0.201849	0.0356206	0.541756	0.0792626	0.0258233	0.21524	0.55427	0.560627	0.441823	0.227484	2.59002e-06		0.00548252	0.476204	0.280338	0.460783	0.29894	0.352385	0.270562	0.260493	0.45609	0.638474	0.469463	0.376703	0.248912	0.388141	0.604003
Graded_Naming_Test	0.441011	0.328806	0.601833	0.446735	0.630584	0.227197	0.493481	0.115747	0.579973	0.638915	0.463032	0.192656	0.552997	0.463013	0.246262	0.633926	0.588926	0.629985		0.46334	0.282056	0.568834	0.341136	0.452052	0.228619	0.296364	0.328992	0.600772	0.511364	0.117431	0.206649	0.287738	0.529441
NAWMinICV	0.249118	0.582535	0.28841	0.597477	0.493765	0.630499	0.321076	0.227681	0.492995	0.0803169	0.0797277	0.41154	0.586875	0.601079	0.572398	0.598793	0.0492882	0.0494903	0.628189		0.000915637	0.298241	0.192336	0.215545	0.286182	0.147071	0.229549	0.543598	0.100685	0.430286	0.0778702	0.0817657	0.51328
CSFinICV	0.509235	0.278452	0.423476	0.487687	0.223876	0.563851	0.541475	0.0382109	0.287321	0.486772	0.0267325	0.226378	0.617309	0.355591	0.0776303	0.557856	0.103783	0.0735922	0.4935	0.0822596		0.131038	0.00617401	0.0230816	0.0882336	0.0126277	0.0943113	0.473313	0.033629	0.55095	0.0740047	0.0663924	0.286819
LHippinICV	0.136914	0.085788	0.375542	0.227458	0.0284558	0.52521	0.582874	0.530065	0.529501	0.493898	0.539538	0.521454	0.597384	0.410839	0.322736	0.58352	0.291607	0.19813	0.596482	0.58705	0.288501		0.00808218	1.4049e-08	0.175839	0.174074	0.444814	0.249429	0.238124	0.266571	0.165905	0.112644	0.38078
RHippinICV	0.256311	0.251376	0.357768	0.265063	0.146784	0.583135	0.604684	0.58417	0.597953	0.533739	0.62971	0.558658	0.633669	0.351157	0.449854	0.563811	0.247865	0.170988	0.55126	0.598483	0.583076	0.000627658		1.88281e-07	0.114329	0.214459	0.382166	0.510152	0.286769	0.63048	0.162997	0.171232	0.149837
THippinICV	0.17417	0.141906	0.346553	0.228273	0.0505917	0.547075	0.625432	0.551051	0.602685	0.61922	0.583339	0.532474	0.619647	0.364449	0.373076	0.569709	0.252973	0.161653	0.574223	0.63355	0.441402	2.22429e-08	2.01244e-08		0.104097	0.152065	0.384655	0.329098	0.228317	0.441448	0.119683	0.0976458	0.22693
LCaudinICV	0.0616334	0.0530464	0.248259	0.212473	0.165882	0.394482	0.499586	0.303101	0.522178	0.448629	0.557901	0.203369	0.375129	0.584571	0.568216	0.604568	0.28015	0.226772	0.612457	0.36263	0.521415	0.0527426	0.0866293	0.050769		0.000772595	0.00538134	0.231258	0.297638	0.638682	0.00644523	0.00747155	0.251083
RCaudinICV	0.116561	0.115873	0.270292	0.297825	0.37778	0.222978	0.582734	0.560765	0.460568	0.553644	0.524844	0.517095	0.409493	0.449524	0.635412	0.625348	0.441299	0.304621	0.634632	0.382101	0.515108	0.0497373	0.0294053	0.0262513	0.000226585		0.00412172	0.221032	0.0491565	0.606989	0.0389855	0.0068673	0.26656
LPutainICV	0.0863543	0.427103	0.425187	0.288525	0.630273	0.379646	0.541435	0.0433524	0.604918	0.600176	0.165677	0.0337815	0.407209	0.25016	0.150241	0.622181	0.514822	0.462846	0.0741736	0.35907	0.443873	0.598154	0.637701	0.614204	0.266657	0.449662		0.00107076	0.397722	0.632124	0.00818564	0.00736434	0.618621
RPutainICV	0.198468	0.524314	0.597444	0.444379	0.579924	0.448816	0.409971	0.200811	0.410586	0.590993	0.47508	0.259255	0.522533	0.541341	0.4491	0.569068	0.484024	0.404177	0.0730948	0.583546	0.532061	0.394719	0.342849	0.350945	0.298243	0.201657	0.00875043		0.560446	0.328414	0.0417571	0.0225423	0.452582
LGPalinICV	0.267626	0.630288	0.446512	0.386629	0.594388	0.457927	0.0351224	0.584659	0.33633	0.397897	0.551629	0.628278	0.523098	0.528204	0.625426	0.56986	0.507883	0.508038	0.507677	0.101914	0.638597	0.461191	0.561879	0.509498	0.293025	0.337821	0.155522	0.174832		0.161626	0.375856	0.124152	0.19151
RGPalinICV	0.0742886	0.425912	0.271252	0.633526	0.540875	0.429967	0.373418	0.587767	0.549811	0.319726	0.536982	0.435948	0.463073	0.542074	0.58805	0.424832	0.595223	0.580583	0.462741	0.234137	0.547054	0.319552	0.501887	0.393964	0.264792	0.167119	0.210289	0.0659513	0.0450096		0.558111	0.460907	0.635083
LThalinICV	0.116461	0.134389	0.12433	0.563656	0.287932	0.638822	0.426567	0.494454	0.445489	0.279254	0.553829	0.561411	0.492864	0.589169	0.545297	0.617515	0.613509	0.583586	0.533188	0.170418	0.597887	0.0414305	0.0229083	0.0222147	0.0505863	0.10233	0.541855	0.597788	0.328742	0.288173		3.99095e-06	0.29167
RThalinICV	0.0956727	0.042933	0.154846	0.521189	0.259038	0.557623	0.441473	0.542131	0.42413	0.25278	0.582526	0.560196	0.508551	0.596705	0.458003	0.588295	0.601566	0.637119	0.570305	0.20061	0.56993	0.00814025	0.0259272	0.0082889	0.0249614	0.0354569	0.523782	0.559354	0.193443	0.205217	1.05838e-07		0.267349
PHGinICV	0.206762	0.37574	0.285636	0.591021	0.160821	0.573973	0.394077	0.597609	0.61589	0.337649	0.277967	0.547619	0.394503	0.519939	0.618949	0.611308	0.230405	0.372209	0.598668	0.633203	0.267008	0.021378	0.050737	0.0232729	0.249965	0.189811	0.397013	0.181316	0.297037	0.0811342	0.0373662	0.03556
	MCI PATIENTS

## Sheet: FDR_q_values
	Sex	Age	Years_of_Education	Perceptual_binding_test	VSTM_Shape_3	VSTM_Binding_3	VSTM_Binding_2	ACE	TMT_BminusA	HVLT_Recognition	HVLT_Delayed_Recall	HVLT_Total_Recall	Tot_FAS	Animal_Fluency	Digit _Symbol	Rey_Figure_Copy	Rey_Figure_Immediate_Recall	Rey_Figure_Delayed_Recalled	Graded_Naming_Test	NAWMinICV	CSFinICV	LHippinICV	RHippinICV	THippinICV	LCaudinICV	RCaudinICV	LPutainICV	RPutainICV	LGPalinICV	RGPalinICV	LThalinICV	RThalinICV	PHGinICV
Sex		0.627419	0.37134	0.633119	0.540855	0.52379	0.583054	0.632254	0.57994	0.112376	0.408749	0.0811342	0.443884	0.602349	0.541202	0.596121	0.623563	0.557028	0.423595	0.173562	0.266106	0.213786	0.545297	0.324975	0.134926	0.2645	0.286494	0.541202	0.277804	0.266106	0.15956	0.117065	0.569068		CONTROLS
Age	0.144436		0.574875	0.451324	0.523782	0.32182	0.596172	0.573973	0.602349	0.509142	0.460783	0.545297	0.632254	0.149567	0.349307	0.596071	0.306407	0.340775	0.237919	0.389165	0.324109	0.231529	0.337649	0.248082	0.628022	0.465614	0.5199	0.529287	0.557028	0.494055	0.451617	0.392053	0.448629
Years_of_Education	0.557558	0.209779		0.460783	0.0217155	0.328414	0.384005	0.00718031	0.150611	0.545297	0.393381	0.557558	0.226378	0.183898	0.390901	0.226121	0.0372663	0.024193	0.0735922	0.520868	0.606107	0.319599	0.613481	0.457522	0.587001	0.587001	0.60816	0.492556	0.0905742	0.0961045	0.581527	0.409493	0.449394
Perceptual_binding_test	0.0382109	0.443668	0.520868		0.34067	0.147677	0.00359802	0.581527	0.0859829	0.185093	0.51358	0.226378	0.597477	0.614192	0.603872	0.288347	0.443873	0.193904	0.396682	0.531868	0.443884	0.353601	0.205986	0.247865	0.248912	0.248912	0.277215	0.266106	0.514302	0.494055	0.596121	0.462249	0.45249
VSTM_Shape_3	0.296535	0.285402	0.409493	0.181003		0.073725	0.183898	0.0154178	2.72416e-05	0.39682	0.177474	0.285402	0.258655	0.149567	0.100685	0.49915	0.100685	0.115747	0.00841711	0.531868	0.508024	0.517424	0.333635	0.409493	0.543808	0.462464	0.57994	0.508197	0.215345	0.149567	0.321052	0.581527	0.443884
VSTM_Binding_3	0.479295	0.144436	0.597477	0.550524	0.479949		0.0353795	0.369956	0.201657	0.286494	0.318587	0.337649	0.270699	0.256208	0.501508	0.579924	0.31863	0.160548	0.248912	0.488715	0.508037	0.584571	0.633119	0.608664	0.448629	0.618836	0.509142	0.602349	0.514282	0.38154	0.306407	0.559354	0.494055
VSTM_Binding_2	0.552997	0.277777	0.520868	0.485283	0.224006	0.103783		0.560514	0.0698484	0.448723	0.330155	0.460783	0.637119	0.480126	0.266106	0.46504	0.39682	0.20061	0.293815	0.248912	0.507451	0.618524	0.448629	0.540855	0.523782	0.608769	0.505723	0.514282	0.596172	0.596121	0.286769	0.448723	0.228461
ACE	0.283204	0.192656	0.27785	0.37134	0.386512	0.165882	0.152065		0.209779	0.353205	0.262038	0.269981	0.277298	0.0792626	0.247865	0.122225	0.0283723	0.175783	0.161626	0.53269	0.596121	0.520868	0.502211	0.638378	0.335108	0.601745	0.475071	0.633119	0.112556	0.279583	0.330155	0.614583	0.613777
TMT_BminusA	0.448812	0.391336	0.349307	0.506988	0.637894	0.480126	0.608739	0.531868		0.451617	0.32077	0.296535	0.271252	0.401579	0.0258233	0.520868	0.228619	0.259195	0.0186503	0.213626	0.377474	0.582957	0.545297	0.557028	0.637701	0.541202	0.578292	0.445489	0.587001	0.188789	0.260493	0.601745	0.492787
HVLT_Recognition	0.448629	0.512353	0.100685	0.618524	0.625432	0.409493	0.330155	0.0938033	0.600689		0.0294053	0.00808218	0.600689	0.321052	0.440851	0.571901	0.47173	0.176911	0.501755	0.569068	0.545297	0.575359	0.612604	0.587001	0.313949	0.581527	0.520868	0.617515	0.354886	0.360313	0.448629	0.557028	0.409493
HVLT_Delayed_Recall	0.520868	0.430991	0.277215	0.602349	0.202418	0.374228	0.288787	0.00211985	0.451324	0.141875		0.0956727	0.354886	0.0811342	0.271252	0.596121	0.39682	0.134926	0.256311	0.393381	0.506988	0.329771	0.37574	0.317726	0.423595	0.443884	0.506988	0.594196	0.501887	0.590388	0.520868	0.603872	0.178675
HVLT_Total_Recall	0.228461	0.222978	0.409493	0.520868	0.297892	0.0791894	0.266106	0.000627658	0.266106	0.300745	0.00528201		0.557028	0.149567	0.390647	0.590388	0.286769	0.199693	0.50149	0.528987	0.502211	0.170418	0.285402	0.185612	0.449635	0.587001	0.603431	0.581527	0.531868	0.55095	0.248912	0.460783	0.596121
Tot_FAS	0.536982	0.557028	0.117065	0.265971	0.286769	0.569068	0.228461	0.361206	0.594196	0.587001	0.633119	0.375381		0.22433	0.294952	0.457441	0.508018	0.545297	0.269936	0.531868	0.63301	0.638348	0.342303	0.517424	0.222978	0.248912	0.409493	0.638378	0.509498	0.247865	0.290592	0.540855	0.601447
Animal_Fluency	0.543838	0.286769	0.596121	0.318587	0.451324	0.449394	0.528861	0.259195	0.17336	0.520868	0.285402	0.0811342	0.596121		0.248912	0.435396	0.0956727	0.209779	0.296535	0.602349	0.520868	0.519664	0.596121	0.545297	0.557558	0.614583	0.531868	0.429854	0.0791894	0.288347	0.166363	0.494266	0.369956
Digit _Symbol	0.117065	0.136914	0.257013	0.228619	0.455476	0.218845	0.493838	0.0250324	0.120901	0.228619	0.208666	0.115747	0.587001	0.409493		0.545297	0.23767	0.184044	0.0072875	0.138158	0.112376	0.321912	0.356199	0.297892	0.224006	0.183898	0.0961045	0.173562	0.492787	0.52669	0.0221771	0.0417571	0.553418
Rey_Figure_Copy	0.396375	0.32077	0.117065	0.525403	0.582533	0.586875	0.382788	0.462249	0.587001	0.146784	0.545837	0.625348	0.606107	0.313949	0.543838		0.0351243	0.20061	0.609473	0.587001	0.473129	0.185763	0.460783	0.265971	0.286769	0.285402	0.382788	0.270699	0.0811342	0.243977	0.613777	0.493838	0.540855
Rey_Figure_Immediate_Recall	0.575145	0.637894	0.449635	0.396682	0.0353795	0.562139	0.247865	0.0549708	0.506988	0.100685	0.0156256	0.183898	0.626804	0.443873	0.550229	0.224006		0.000796155	0.0445827	0.634723	0.574768	0.60816	0.492787	0.54936	0.529287	0.517602	0.574223	0.58196	0.234137	0.237905	0.204067	0.324745	0.443884
Rey_Figure_Delayed_Recalled	0.624584	0.506988	0.435396	0.335108	0.0772591	0.520541	0.20061	0.0351224	0.541202	0.0792626	0.0258233	0.213786	0.55427	0.560514	0.440851	0.226378	2.59002e-06		0.00528201	0.476204	0.280338	0.460783	0.296535	0.352385	0.269936	0.260493	0.45609	0.637894	0.469463	0.37574	0.248912	0.388141	0.603431
Graded_Naming_Test	0.440851	0.328806	0.601745	0.446735	0.630288	0.226378	0.492787	0.115747	0.579924	0.637894	0.462464	0.192656	0.552997	0.462464	0.246262	0.63355	0.587001	0.629985		0.462249	0.282056	0.568216	0.340775	0.451617	0.228619	0.296364	0.328414	0.600176	0.511364	0.117065	0.206649	0.287738	0.528987
NAWMinICV	0.247865	0.581527	0.28841	0.597477	0.492787	0.630273	0.321052	0.226378	0.492787	0.0791894	0.0791894	0.409493	0.586875	0.600689	0.572398	0.596121	0.0491565	0.0491565	0.628022		0.000915637	0.297825	0.19151	0.215545	0.285636	0.146784	0.228619	0.543598	0.100685	0.430286	0.0772591	0.0811342	0.51328
CSFinICV	0.509142	0.277967	0.423476	0.487687	0.222978	0.563656	0.541202	0.0382109	0.286769	0.486772	0.0262513	0.226378	0.617309	0.354886	0.0776303	0.557028	0.103783	0.0735922	0.492787	0.0811342		0.131038	0.00617401	0.0229083	0.0882336	0.0126277	0.0938033	0.473129	0.033629	0.55095	0.073725	0.0659513	0.285402
LHippinICV	0.136914	0.085788	0.375542	0.226378	0.0283723	0.52521	0.582533	0.530065	0.528987	0.493898	0.539538	0.520868	0.596121	0.409493	0.322736	0.582533	0.291607	0.19813	0.596121	0.586875	0.288173		0.00808218	1.4049e-08	0.175839	0.174074	0.444814	0.248912	0.237905	0.266106	0.165882	0.112556	0.38078
RHippinICV	0.256311	0.251376	0.357768	0.2645	0.146784	0.582533	0.603872	0.582957	0.596121	0.533739	0.62971	0.557028	0.633669	0.350945	0.449635	0.563656	0.247865	0.170988	0.55095	0.596121	0.581527	0.000627658		1.88281e-07	0.114329	0.213786	0.38154	0.509498	0.286769	0.630273	0.162997	0.170418	0.149567
THippinICV	0.173562	0.141906	0.346553	0.226378	0.0505863	0.547075	0.625432	0.551051	0.602349	0.618524	0.582533	0.531868	0.619647	0.364449	0.373076	0.569068	0.25278	0.160821	0.574223	0.63355	0.440851	1.4049e-08	1.4049e-08		0.103783	0.152065	0.384655	0.328414	0.228317	0.440851	0.119683	0.0976458	0.226378
LCaudinICV	0.0616334	0.0530464	0.247865	0.212473	0.165882	0.393964	0.499586	0.303101	0.522178	0.448629	0.557028	0.203369	0.375129	0.584571	0.568216	0.602349	0.279583	0.226378	0.612457	0.36263	0.520868	0.0527426	0.0859829	0.0505863		0.000772595	0.00528201	0.231258	0.296535	0.638682	0.00644523	0.00747155	0.248912
RCaudinICV	0.115747	0.115747	0.269936	0.297825	0.377474	0.222978	0.582734	0.560765	0.460568	0.553418	0.524844	0.517095	0.409493	0.448723	0.634723	0.625348	0.440851	0.304621	0.634632	0.38154	0.514282	0.0491565	0.0294053	0.0262513	0.000226585		0.00412172	0.221032	0.0491565	0.606989	0.0382109	0.0068673	0.265971
LPutainICV	0.085788	0.427103	0.423595	0.288173	0.630273	0.379646	0.540855	0.042933	0.603872	0.600176	0.165677	0.0337815	0.407209	0.248912	0.150241	0.622181	0.514282	0.462464	0.0741736	0.35907	0.443873	0.596121	0.637701	0.613777	0.265971	0.448723		0.00107076	0.397722	0.632124	0.00808218	0.00718031	0.618524
RPutainICV	0.198468	0.524314	0.596121	0.443873	0.579924	0.448629	0.409971	0.20061	0.409493	0.590993	0.47508	0.259195	0.520868	0.541341	0.448723	0.569068	0.484024	0.404177	0.0730948	0.582957	0.531868	0.393964	0.342303	0.350945	0.296535	0.201657	0.00875043		0.559354	0.328414	0.0417571	0.0217155	0.451324
LGPalinICV	0.266106	0.630288	0.443884	0.386629	0.594196	0.457441	0.0351224	0.582957	0.33633	0.39682	0.55095	0.628278	0.520868	0.528204	0.625426	0.569068	0.506988	0.508038	0.506988	0.100685	0.638378	0.460568	0.561879	0.509498	0.293025	0.337649	0.155522	0.174074		0.161626	0.37574	0.124152	0.19151
RGPalinICV	0.0735922	0.425912	0.271252	0.633119	0.540855	0.429854	0.373418	0.587001	0.549811	0.318587	0.536982	0.435396	0.462464	0.540855	0.587001	0.423595	0.594196	0.57994	0.462464	0.234137	0.545297	0.318587	0.501887	0.393964	0.2645	0.167119	0.210289	0.0659513	0.0450096		0.557028	0.460907	0.634723
LThalinICV	0.115747	0.134389	0.12433	0.563656	0.285402	0.637894	0.425912	0.494055	0.445489	0.279254	0.553418	0.560765	0.492787	0.587001	0.545297	0.617515	0.613481	0.583054	0.53269	0.170418	0.596121	0.0414305	0.0229083	0.0217155	0.0505863	0.100685	0.541202	0.596121	0.328414	0.288173		3.99095e-06	0.29167
RThalinICV	0.0956727	0.042933	0.154846	0.520868	0.258655	0.557028	0.440851	0.541202	0.423595	0.25278	0.581527	0.560196	0.506988	0.596121	0.457441	0.587001	0.600689	0.637119	0.569068	0.20061	0.569068	0.00808218	0.0258233	0.00808218	0.0249614	0.0351243	0.523782	0.559354	0.192656	0.205217	1.05838e-07		0.265971
PHGinICV	0.205986	0.37574	0.285636	0.590388	0.160821	0.573973	0.393381	0.596121	0.61589	0.337649	0.277967	0.545297	0.393964	0.519939	0.618524	0.611308	0.230405	0.372209	0.597477	0.633119	0.266106	0.021378	0.0505863	0.0229083	0.248912	0.189811	0.39682	0.181316	0.296535	0.0811342	0.0373662	0.03556
	MCI patients
