# Supplementary material for: The striatum, the hippocampus, and short-term memory binding: Volumetric analysis of the subcortical grey matter's role in mild cognitive impairment
Source: Neuroimage Clin. 2019 Dec 29;25:102158. doi: 10.1016/j.nicl.2019.102158 (PMC7036699; doi:10.1016/j.nicl.2019.102158)
Supplement: Supplementary file 5 [file mmc5.zip]

Archive with 2 entries (2 files):
- Calculate_cross_correlation_matrix_STMBAD.m
- FDR_analysis_STMBAD.m
