# Supplementary material for: The striatum, the hippocampus, and short-term memory binding: Volumetric analysis of the subcortical grey matter's role in mild cognitive impairment
Source: Neuroimage Clin. 2019 Dec 29;25:102158. doi: 10.1016/j.nicl.2019.102158 (PMC7036699; doi:10.1016/j.nicl.2019.102158)
Supplement: Supplementary file 5 [file mmc5.zip › Calculate_cross_correlation_matrix_STMBAD.m]

% Script to calculate the cross-correlation matrices for control and MCI groups separately
%
% Study: Short-Term Memory Binding in pre-clinical Alzheimer's Disease (STMBAD)
%
% This code uses the Robust Correlation Toolbox
%   Pernet, C.R., Wilcox, R. & Rousselet, G.A. (2013). Robust correlation
%   analyses: false positive and power validation using a new open source Matlab
%   toolbox. Front. in Psychology, 3, 606. doi: 10.3389/fpsyg.2012.00606
%
% MVH 27/06/2018 - <M.Valdes-Hernan@ed.ac.uk>

% Import the data from the Control group
[~, ~, raw] = xlsread('.\STMBAD_working_data.xlsx','Group1_Controls','A2:AG26');
raw(cellfun(@(x) ~isempty(x) && isnumeric(x) && isnan(x),raw)) = {''};

% Replace non-numeric cells with NaN
R = cellfun(@(x) ~isnumeric(x) && ~islogical(x),raw); % Find non-numeric cells
raw(R) = {NaN}; % Replace non-numeric cells

% Create output variable
data = reshape([raw{:}],size(raw));

% Clear temporary variables
clearvars raw R;

% Import the data from the MCI group
[~, ~, raw] = xlsread('.\STMBAD_working_data.xlsx','Group2_MCI','A2:AG22');
raw(cellfun(@(x) ~isempty(x) && isnumeric(x) && isnan(x),raw)) = {''};

% Replace non-numeric cells with NaN
R = cellfun(@(x) ~isnumeric(x) && ~islogical(x),raw); % Find non-numeric cells
raw(R) = {NaN}; % Replace non-numeric cells

% Create output variable
data2 = reshape([raw{:}],size(raw));

% Clear temporary variables
clearvars raw R;

varnames = { 
    'Sex','A';
    'Age','B';
    'Years_of_Education','C';
    'Perceptual_binding_test','D';
    'VSTM_Shape_3','E';
    'VSTM_Binding_3','F';
    'VSTM_Binding_2','G';
    'ACE','H';
    'TMT_BminusA','I';
    'HVLT_Recognition','J';
    'HVLT_Delayed_Recall','K';
    'HVLT_Total_Recall','L';
    'Tot_FAS','M';
    'Animal_Fluency','N';
    'Digit_Symbol','O';
    'Rey_Figure_Copy','P';
    'Rey_Figure_Immediate_Recall','Q';
    'Rey_Figure_Delayed_Recalled','R';
    'Graded_Naming_Test','S';
    'NAWMinICV','T';
    'CSFinICV','U';
    'LHippinICV','V';
    'RHippinICV','W';
    'THippinICV','X';
    'LCaudinICV','Y';
    'RCaudinICV','Z';
    'LPutainICV','AA';
    'RPutainICV','AB';
    'LGPalinICV','AC';
    'RGPalinICV','AD';
    'LThalinICV','AE';
    'RThalinICV','AF';
    'PHGinICV','AG'
    };

% Add Robust Correlation Toolbox path
addpath(genpath('.\Robust_correlation_toolbox\'));

% Declare correlation cell array
R_control = cell(33,33);
B_control = cell(33,33);

R_MCI = cell(33,33);
B_MCI = cell(33,33);

for i=1:33
    for j=1:33
        [r,t,p,hboot,CI] = Pearson(data(:,i),data(:,j),1,5/100);       
        R_control{i,j} = [r,t,p,hboot];
        [rb,tb,pb,hbootb,CIb] = bendcorr(data(:,i),data(:,j),0);
        B_control{i,j} = [rb,tb,pb,hbootb];
        close all;
        clear r t p hboot CI rb tb pb hbootb CIb;
        
        [r,t,p,hboot,CI] = Pearson(data2(:,i),data2(:,j),1,5/100);       
        R_MCI{i,j} = [r,t,p,hboot];
        [rb,tb,pb,hbootb,CIb] = bendcorr(data2(:,i),data2(:,j),0);
        B_MCI{i,j} = [rb,tb,pb,hbootb];
        close all;
        clear r t p hboot CI rb tb pb hbootb CIb;
        
    end
end

save('.\STMBAD_bivariate_corr.mat');

outputfile_controls = '.\STMBAD_Control_cross_correlation_MATLAB.xlsx';
outputfile_MCI = '.\STMBAD_MCI_cross_correlation_MATLAB.xlsx';

for i=1:33
    for j=1:33
        xlswrite(outputfile_controls, R_control{i,j}(1),1,[varnames{j,2},num2str(i),':',varnames{j,2},num2str(i)]);
        xlswrite(outputfile_controls, R_control{i,j}(3),2,[varnames{j,2},num2str(i),':',varnames{j,2},num2str(i)]);
        xlswrite(outputfile_controls, B_control{i,j}(1),3,[varnames{j,2},num2str(i),':',varnames{j,2},num2str(i)]);
        xlswrite(outputfile_controls, B_control{i,j}(3),4,[varnames{j,2},num2str(i),':',varnames{j,2},num2str(i)]);
        
        xlswrite(outputfile_MCI, R_MCI{i,j}(1),1,[varnames{j,2},num2str(i),':',varnames{j,2},num2str(i)]);
        xlswrite(outputfile_MCI, R_MCI{i,j}(3),2,[varnames{j,2},num2str(i),':',varnames{j,2},num2str(i)]);
        xlswrite(outputfile_MCI, B_MCI{i,j}(1),3,[varnames{j,2},num2str(i),':',varnames{j,2},num2str(i)]);
        xlswrite(outputfile_MCI, B_MCI{i,j}(3),4,[varnames{j,2},num2str(i),':',varnames{j,2},num2str(i)]);
    end
end
