# Supplementary material for: The striatum, the hippocampus, and short-term memory binding: Volumetric analysis of the subcortical grey matter's role in mild cognitive impairment
Source: Neuroimage Clin. 2019 Dec 29;25:102158. doi: 10.1016/j.nicl.2019.102158 (PMC7036699; doi:10.1016/j.nicl.2019.102158)
Supplement: Supplementary file 5 [file mmc5.zip › FDR_analysis_STMBAD.m]

% Script to correct for type 1 error using false discovery rate (FDR)
%
% Study: Short-Term Memory Binding in pre-clinical Alzheimer's Disease (STMBAD)
%
% Imports data from spreadsheet
%    Workbook:
%    .\P_values_correlations.xlsx
%    Worksheet: Corrlations_p_values
%
% MVH 2019/09/09 09:10:50

% Import the p-values (Control is the upper triangle and MCI is the bottom one)
[~, ~, raw] = xlsread('.\P_values_correlations.xlsx','Correlations_p_values');
raw(cellfun(@(x) ~isempty(x) && isnumeric(x) && isnan(x),raw)) = {''};

% Replace non-numeric cells with NaN
R = cellfun(@(x) ~isnumeric(x) && ~islogical(x),raw); % Find non-numeric cells
raw(R) = {NaN}; % Replace non-numeric cells

% Create output variable
Pvaluescorrelations = reshape([raw{:}],size(raw));

% Clear temporary variables
clearvars raw R;

% Convert the matrix to a column vector
A = reshape(Pvaluescorrelations,32*33,1);
% Calculate FDR and show the graph of the estimated a priori probability that the null hypothesis 
% is true versus the tuning parameter, lambda, with a cubic polynomial fitting curve, and the q vs p-values
[FDR,q] = mafdr(A,'Showplot','true');
% Reshape FDR p values back to matrix
FDRmx = reshape(FDR,32,33);
% Reshape q values back to matrix
Qmx = reshape(q,32,33);

% Write back to excel spreadsheets
xlswrite('.\FDR_correlations.xlsx',FDRmx);
xlswrite('.\Qvalues_correlations.xlsx',Qmx);
